# Supplementary material for: Increased metallopeptidase activity, compromised endothelial integrity and impaired pathogen recognition revealed by transcriptomics in Angiostrongylus vasorum-infected dogs with hypocoagulability and vascular dysfunction
Source: Curr Res Parasitol Vector Borne Dis. 2026 Apr 12;9:100378. doi: 10.1016/j.crpvbd.2026.100378 (PMC13185918; doi:10.1016/j.crpvbd.2026.100378)
Supplement: Supplementary file 2 — Supplementary Table S1. Blood work. Blood cell counts, coagulation, and ROTEM data for each sample. Supplementary Table S2. Transcriptome analysis_AllInfected_over_UC. No FDR or P-value cut-off is applied. Supplementary Table S3. Transcriptome analysis_Infnorm_over_UC. No FDR or P-value cut-off is applied. Supplementary Table S4. Transcriptome analysis_Infhypo_over_UC. No FDR or P-value cut-off is applied. Supplementary Table S5. Transcriptome analysis_Infhypo_over_Infnorm. No FDR or P-value cut-off is applied. Supplementary Table S6. Gene Set Enrichment Analysis_ All Infected_over_UC. Supplementary Table S7. Gene Set Enrichment Analysis_ Infnorm_over_UC. Supplementary Table S8. Gene Set Enrichment Analysis_ Infhypo_over_UC. Multimedia component. 2 [file mmc2.xlsx]

## Sheet: Table S1
Supplementary Table S1. Blood work.																																									Extem S
Dog ID	Group	Hemogram											Automatic Differentiation										Manual differentiation													Coagulation					CT	A5	A10	A15	A20	A25	A30	CFT	MCF
		hematocrit	hemoglobin	erythrocytes	Erythrocyte distribution width	Mean corpuscular hemoglobin	Mean corpuscular hemoglobin concentration	Mean corpuscular volume	Leukocytes	Thrombocytes (automatic)	Mean thrombocyte volume	Thrombocrit	Neutrophils	Eosinophils	Basophils	Monocytes	Lymphocytes	Neutrophils	Eosinophils	Basophils	Monocytes	Lymphocytes%	Banded neutrophils	Segmented neutrophils	Eosinophils	Basophils	Monocytes	Lymphocytes	Banded neutrophils	Segmented neutrophils	Eosinophils	Basophils	Monocytes	Lymphocytes	Normoblasts	Quick, thrombin time	PTT	Thrombin time	Fibrinogen Clauss	D-Dimer	>57 s							>153s	<46mm
		%	g/dl	*10E6/ul	%	pg	g/dl	fl	*10E3/ul	*10E3/ul	fl	%	*10E3/ul	*10E3/ul	*10E3/ul	*10E3/ul	*10E3/ul	%	%	%	%	%	*10E3/ul	*10E3/ul	*10E3/ul	*10E3/ul	*10E3/ul	*10E3/ul	%	%	%	%	%	%	/100Lc	sec	sec	sec	g/l	mg/l
		42-55	14.4-19.1	6.1-8.1	13.2-19.1	23-26	34-36	64-73	4.7-11.3	130-394	9.05-12.68	0.14-0.61	2.50-7.44	0.12-1.29	0-0.08	0.20-0.92	1.15-3.4						0.00-0.08	2.50-7.44	0.12-1.29	0.00-0.08	0.20-0.92	1.15-3.40								6.3-8.5	9.6-16.1	12.3-21.6	1.0-2.5*	-0.5
29	Uninfected control	46	16.2	6.97	16.1	23	36	65	9.8	290*	8.9	0.26	6.6	0.5	0.01	0.43	2.3	67	5.1	0.1	4.4	23.4	-	-	-	-	-	-	-	-	-	-	-	-	-	7	12	13.6	1.9	0.2	61	20	28	32	35	37	39	296	40
15	Uninfected control	51	18.2	7.62	-	24	36	67	8	212	9.9	0.21	5.08	0.65	0	0.34	1.96	63.3	8.1	0	4.2	24.4	-	-	-	-	-	-	-	-	-	-	-	-	-	7.1	10.5	14.4	1.7	0.7	31	10	14	17	19	21	21	1306	23
5	A. vasorum, hypocoagulable	49	17.2	7.42	18.1	23	35	66	9.2	128	9.5	0.12	-	-	-	-	-	-	-	-	-	-	0.32	6.55	0.73	0.05	0.32	1.19	3.5	71.5	8	0.5	3.5	13	1	6.3	12.2	12.3	2	0.2	35	21	30	35	39	41	42	287	45
4	A. vasorum, normal coagulation	46	16.4	7.51	-	22	35	62	12.1	109	-	-	-	-	-	-	-	-	-	-	-	-	0.24	7.02	1.63	0.18	0.42	2.6	2	58	13.5	1.5	3.5	21.5	-	8.3	14.2	14.9	3.3	0.3	29	38	49	55	58	61	62	101	64
11	A. vasorum, hypocoagulable	36	12.2	5.23	-	23	34	68	10.9	87	-	-	-	-	-	-	-	-	-	-	-	-	0.05	5.43	2.17	0.54	0.54	2.12	0.5	50	20	5	5	19.5	-	24.1	26.7	28.6	0.1	0.9	251	8	13	13	4	1	1	---	14
12	Uninfected control	44	15.6	6.54	15.3	24	35	67	8.5	414	8.6	0.36	6.08	0.17	0.01	0.38	1.89	71.2	2	0.1	4.5	22.2	-	-	-	-	-	-	-	-	-	-	-	-	-	7.6	11.1	13.2	1.6	<0.1	41	36	47	53	55	54	50	111	55
20	A. vasorum, normal coagulation	46	16.8	7.25	-	23	36	64	9.2	255	9.3	0.24	-	-	-	-	-	-	-	-	-	-	0.09	5.59	1.74	0.09	0.41	1.24	1	61	19	1	4.5	13.5	-	7.6	12.1	17.1	2	0.5	29	37	48	53	56	57	58	114	59
3	Uninfected control	48	16.6	7.27	-	23	35	66	5.1	122 (Vorbehalt)	12.4	0.15	2.38	0.28	0.02	0.26	2.15	46.8	5.5	0.4	5.1	42.2	-	-	-	-	-	-	-	-	-	-	-	-	-	7.8	14.2	9.8	1.4	0.1	58	24	33	39	42	45	46	230	46
27	Uninfected control	49	17.2	7.17	-	24	35	68	7.7	326	10.2	0.33	5.27	0.34	0.01	0.33	1.74	68.6	4.4	0.1	4.3	22.6	-	-	-	-	-	-	-	-	-	-	-	-	-	7.5	10.9	13.6	1.6	< 0.1	45	26	36	42	46	48	50	201	52
8	Uninfected control	39	13.8	5.75	-	24	35	69	7	261	9.7	0.25	4.15	0.25	0.01	0.43	2.17	59.2	3.6	0.1	6.1	31	-	-	-	-	-	-	-	-	-	-	-	-	-	7.1	11.6	14.5	2	< 0.1	25	33	43	48	51	52	53	142	53
22	Uninfected control	48	16.4	7.16	-	23	34	67	10.7	228	12.1	0.28	7.75	0.25	0.01	0.37	2.29	72.6	2.3	0.1	3.5	21.5	-	-	-	-	-	-	-	-	-	-	-	-	-	6.5	11.9	14.5	2.1	0.1	29	28	37	42	46	48	49	175	51
2	Uninfected control	46	16.5	6.48	-	26	36	71	8.8	372	9.8	0.36	4.81	0.43	0.01	0.4	3.12	54.8	4.9	0.1	4.6	35.6	-	-	-	-	-	-	-	-	-	-	-	-	-	6.9	11.2	15	2.3	1	34	46	56	61	63	65	66	82	66
26	A. vasorum, hypocoagulable	46	15.3	6.26	-	24	33	74	11.7	94 (mit Vorbehalt)	-	-	-	-	-	-	-	-	-	-	-	-	0.41	9.49	-	-	-	1.29	3.5	81	-	-	4.5	11	-	10.5	14.1	-	0.9	1.8	130	17	25	29	33	35	36	411	39
9	A. vasorum, hypocoagulable	39	13.9	6.1	-	23	36	64	11.7	221 (mit Vorbehalt)	10.1	0.22	-	-	-	-	-	-	-	-	-	-	-	6.77	0.58	0.29	0.76	3.27	-	58	5	2.5	6.5	28	-	9.9	13.6	18.2	0.7	0.5	113	18	26	30	34	36	38	369	39
7	A. vasorum, normal coagulation	44	15.5	6.82	15	23	36	64	10.7	341	10.3	0.35	5.6	1.24	0.02	0.56	3.31	52.2	11.6	0.2	5.2	30.8	-	-	-	-	-	-	-	-	-	-	-	-	-	7	12.1	14.6	2.8	-	26	17	25	29	31	33	33	395	35
21	Uninfected control	39	14.1	6.2	-	23	36	63	8.4	403	9.3	0.38	4.61	0.52	0.01	0.66	2.57	55.1	6.2	0.1	7.9	30.7	-	-	-	-	-	-	-	-	-	-	-	-	-	6.3	9.6	12.3	1	-	26	25	34	38	40	42	43	223	43
6	Uninfected control	50	17.7	7.34	-	24	35	68	6.5	289	10.2	0.3	2.17	1.06	0.01	0.32	2.89	33.6	16.4	0.2	5	44.8	-	-	-	-	-	-	-	-	-	-	-	-	-	7.3	12.4	15.1	2	-	33	29	39	44	46	47	48	157	49
1	Uninfected control	51	17.7	7.06	-	25	35	72	7.7	213	10	0.21	4.54	0.35	0.01	0.51	2.25	59.2	4.6	0.1	6.7	29.4	-	-	-	-	-	-	-	-	-	-	-	-	-	7.5	12.5	16.4	1.7	-	94	22	30	34	37	39	40	246	41
25	A. vasorum, normal coagulation	47	16.6	6.97	-	24	35	68	14.3	421	9.4	0.4	-	9.18	0.66	0.01	1.07	3.35	-	64.3	4.6	0.1	7.5	23.5	-	-	-	-	-	-	-	-	-	-	-	7.1	12.2	-	2.7	3.8	26	48	57	61	63	64	65	77	65
13	A. vasorum, hypocoagulable	56	19.5	8.8	20.6	22	35	64	7.5	281	9.1	0.25	-	3.72	0.46	0.02	0.36	2.94	-	49.6	6.1	0.3	4.8	39.2	-	-	-	-	-	-	-	-	-	-	-	9.2	12.1	16.3	1.3	-	101	17	24	28	30	31	31	427	31
24	A. vasorum, normal coagulation	52	15.2	6.29	13.2	24	29	83	11.2	.	-	-	-	7.08	1.52	0.04	0.5	2.06	-	63.1	13.6	0.4	4.5	18.4	-	-	-	-	-	-	-	-	-	-	-	7.6	10	14.8	1.9	1.9
23	Uninfected control	40	14.3	5.91	-	24	36	68	15.9	282	10.4	0.29	10.35	0.39	0.02	0.67	4.48	65	2.5	0.1	4.2	28.2	-	-	-	-	-	-	-	-	-	-	-	-	-	7	11.3	11.9	2	-
28	A. vasorum, normal coagulation	48	15.8	7.02	17.1	23	33	68	7.7	338	9.3	0.31	4.37	0.23	0.06	0.33	2.71	56.7	3	0.8	4.3	35.2	-	-	-	-	-	-	-	-	-	-	-	-	-	7.2	11.9	13.9	1.3	0.1	60	20	29	34	37	40	41	298	42
[truncated: 123 more columns]

## Sheet: Table S2
Supplementary Table S2. Transcriptome Analysis: All Infected over Uninfected controls (UC)
gene_id	transcript_id	gene_name	type	biotypes	description	gc	featWidth	GO BP	GO MF	GO CC	isPresent	log2 Ratio	pValue	fdr	seqnames	start	end	width	strand	Ctrl_1 [normalized count]	Ctrl_2 [normalized count]	Ctrl_3 [normalized count]	Inf_B1_4 [normalized count]	Inf_B2_5 [normalized count]	Ctrl_6 [normalized count]	Inf_B1_7 [normalized count]	Ctrl_8 [normalized count]	Inf_B2_10 [normalized count]	Inf_B2_12 [normalized count]	Ctrl_13 [normalized count]	Inf_B2_14 [normalized count]	Ctrl_18 [normalized count]	Inf_B1_23 [normalized count]	Ctrl_24 [normalized count]	Ctrl_25 [normalized count]	Ctrl_29 [normalized count]	Inf_B1_30 [normalized count]	Inf_B1_31 [normalized count]	Inf_B2_32 [normalized count]	Ctrl_33 [normalized count]	Ctrl_36 [normalized count]	Ctrl_1 [FPKM]	Ctrl_2 [FPKM]	Ctrl_3 [FPKM]	Inf_B1_4 [FPKM]	Inf_B2_5 [FPKM]	Ctrl_6 [FPKM]	Inf_B1_7 [FPKM]	Ctrl_8 [FPKM]
ENSCAFG00000015054	ENSCAFT00000045860	MMP1	protein_coding	protein_coding	matrix metallopeptidase 1 [Source:VGNC Symbol;Acc:VGNC:43273]	0.4393	1885	GO:0006508; GO:0031334; GO:0071492	GO:0004222; GO:0008237; GO:0008270; GO:0004175; GO:0008233	GO:0031012	TRUE	8.29805	1.66444e-07	0.000206019	5	28978473	28986648	8176	+	18.3925	4.42063	30.6856	23219.4	12011.4	8.85839	12326.2	42.5189	34266.4	84665.9	99.8612	295.457	160.607	16866.3	15.0333	5.81525	399.036	1638.56	54561.7	31.0645	6.0035	6.23766	0.735188	0.150675	1.33194	348.747	313.5	0.218469	321.751	1.29212
ENSCAFG00000025295	ENSCAFT00000039232		protein_coding	protein_coding		0.4746	1317	GO:0006414; GO:0006412	GO:0003746; GO:0003924; GO:0005525; GO:0000166		TRUE	6.71866	1.97438e-05	0.00736186	27	43113462	43114849	1388	-	32.434	40.8966	17.5881	33.5872	61.1724	45.8378	34.0593	7.98275	51.7001	118.211	12.5989	168.871	12.8675	62.7909	19.5081	9.2265	27.1675	76.2152	30343.8	31.298	9.74257	3.64532	1.8556	1.99512	1.09269	0.722034	2.28521	1.61803	1.27248	0.347215
ENSCAFG00000032537	ENSCAFT00000037808		protein_coding	protein_coding		0.4289	492	GO:0006412	GO:0003735	GO:0005840; GO:0022625	FALSE	6.5881	6.30464e-06		11	37034900	37035430	531	+	2.25759	3.06333	3.33483	3.30682	7.07464	2.61143	2881.08	1.5042	4253.96	4.80947	1.71727	3.77555	2.62546	3.37942	0	2.03911	0	0	4306.55	3.4038	5.96645	6.35094	0.34574	0.400034	0.554587	0.19029	0.707451	0.246752	288.132	0.175134
ENSCAFG00000012112	ENSCAFT00000050182; ENSCAFT00000019262; ENSCAFT00000066545; ENSCAFT00000070501; ENSCAFT00000071783; ENSCAFT00000019271; ENSCAFT00000081503; ENSCAFT00000078759; ENSCAFT00000075130	ACE2	protein_coding	protein_coding	angiotensin I converting enzyme 2 [Source:VGNC Symbol;Acc:VGNC:37503]	0.4323	1732	GO:0006508; GO:0003051; GO:0003081; GO:0015827; GO:0022898; GO:0046718; GO:0046813; GO:0051957; GO:0060452; GO:1903598; GO:1903779; GO:1905737; GO:2000272; GO:0035774; GO:0035543; GO:0045956	GO:0008241; GO:0008237; GO:0046872; GO:0016787; GO:0004180; GO:0008233; GO:0001618; GO:0004175; GO:0042802	GO:0016020; GO:0016021; GO:0005737; GO:0005576; GO:0005615; GO:0005886; GO:0009986; GO:0016324; GO:0031526	TRUE	6.1161	3.06545e-08	6.29477e-05	X	11798839	11900594	101756	-	2.78674	0.736772	2.78961	1028.61	356.538	16.6094	282.849	3.6033	982.539	4142.24	2.53885	9.9694	2.59043	646.439	15.0333	2.90763	0.780891	37.7163	2281.77	2.30107	2.57293	10.6931	0.121232	0.0273308	0.131782	16.814	10.1278	0.445814	8.0354	0.119175
ENSCAFG00000008235	ENSCAFT00000082050; ENSCAFT00000071516; ENSCAFT00000087051; ENSCAFT00000065752; ENSCAFT00000013066; ENSCAFT00000013074	CPA3	protein_coding	protein_coding	carboxypeptidase A3 [Source:VGNC Symbol;Acc:VGNC:39544]	0.4117	1570	GO:0006508; GO:0002002	GO:0004181; GO:0008270; GO:0046872; GO:0016787; GO:0004180; GO:0008233; GO:0008237	GO:0005615	TRUE	5.69776	6.87179e-08	9.89624e-05	23	43679361	43748213	68853	+	7.24553	80.3081	33.4752	1593.58	1045.05	3.32189	1038.4	23.7818	2667.88	5166.69	18.6182	78.8489	27.1994	1402.74	25.0554	5.81525	54.6624	188.581	7834.29	23.0107	74.615	17.8219	0.347728	3.28645	1.74456	28.7373	32.7487	0.0983634	32.5438	0.867715
ENSCAFG00000008658	ENSCAFT00000013740		protein_coding	protein_coding		0.3963	656	GO:0006412	GO:0003735	GO:0005840	FALSE	5.26496	8.57518e-06		5	52643095	52644040	946	+	1.57681	0	2.36494	528.895	1.15345	4.97126	2.8412	0	4.33353	3.55265	1.26098	1601.21	1.90149	4.51061	3.83526	4.21681	3.38835	2131.35	7.88526	1.85173	0	2.67462	0.181111	0	0.29497	22.8263	0.0865069	0.352298	0.213108	0
ENSCAFG00000004922	ENSCAFT00000007916		protein_coding	protein_coding		0.4832	327			GO:0005840	TRUE	4.96763	3.36803e-06	0.00228253	9	57881413	57882093	681	-	6.17994	0	1.78614	454.219	1.26896	0	0	1.94762	1.1554	712.092	1.34934	0	4.29191	1.04193	0	3.13789	3.2884	1383.51	555.048	400.796	1.08712	1.13586	1.42398	0	0.446919	39.3267	0.190922	0	0	0.341184
ENSCAFG00000007891	ENSCAFT00000012601; ENSCAFT00000060844; ENSCAFT00000092970; ENSCAFT00000073499	HPGD	protein_coding	protein_coding	15-hydroxyprostaglandin dehydrogenase [Source:VGNC Symbol;Acc:VGNC:49605]	0.4884	612	GO:0055114; GO:0006693; GO:0045786; GO:0007179; GO:0007565; GO:0007567; GO:0030728; GO:0070493; GO:0097070; GO:1905828	GO:0016491; GO:0070403; GO:0051287; GO:0004957; GO:0016404; GO:0016616; GO:0042802	GO:0005737; GO:0005654; GO:0005829; GO:0016323	TRUE	4.923	2.44603e-08	6.29477e-05	25	24964908	24993297	28390	-	3.34409	0.736772	4.46337	500.756	237.692	0	234.416	4.32396	515.658	1703.58	4.23141	12.6883	11.6569	250.774	2.50554	1.93842	15.6178	16.7628	681.186	8.05375	3.43057	2.67328	0.411177	0.0772469	0.595944	23.1354	19.0833	0	18.8221	0.404199
ENSCAFG00000004143	ENSCAFT00000006644	GATA2	protein_coding	protein_coding	GATA binding protein 2 [Source:VGNC Symbol;Acc:VGNC:41122]	0.6708	1698	GO:0030097; GO:0006357; GO:0006355; GO:0000122; GO:0001655; GO:0001709; GO:0001892; GO:0010628; GO:0010629; GO:0010725; GO:0021514; GO:0021533; GO:0021902; GO:0021954; GO:0021983; GO:0030154; GO:0030182; GO:0035019; GO:0035065; GO:0035854; GO:0042472; GO:0043536; GO:0045599; GO:0045638; GO:0045648; GO:0045650; GO:0045654; GO:0045746; GO:0045766; GO:0045944; GO:0048469; GO:0048663; GO:0048873; GO:…	GO:0043565; GO:0003700; GO:0000981; GO:0008270; GO:0000978; GO:0001228; GO:0003677; GO:0003682; GO:0008134; GO:0070742; GO:1990837	GO:0005634; GO:0005654; GO:0005667; GO:0005737	TRUE	4.83301	3.27824e-08	6.29477e-05	20	2473912	2480991	7080	-	1.67205	3.68386	8.92673	451.584	231.353	7.75109	266.382	7.2066	599.279	1674.64	4.23141	12.6883	10.3617	392.48	0	2.90763	17.9605	33.5256	670.479	2.30107	5.14586	1.78219	0.0741958	0.13939	0.430146	7.52957	6.7034	0.212213	7.71913	0.243122
ENSCAFG00000009905	ENSCAFT00000039331; ENSCAFT00000015753	MMP9	protein_coding	protein_coding	matrix metallopeptidase 9 [Source:VGNC Symbol;Acc:VGNC:43290]	0.6193	2347	GO:0050900; GO:0030574; GO:0001503; GO:0006508; GO:0030198; GO:0001501; GO:0001934; GO:0007566; GO:0030335; GO:0034614; GO:0035987; GO:0043065; GO:0043066; GO:0043388; GO:0045742; GO:0051549; GO:0071276; GO:0071492; GO:0090200; GO:1900122; GO:1904645; GO:1904707; GO:2000697; GO:2001243; GO:2001258; GO:2001268	GO:0004222; GO:0008237; GO:0008270; GO:0046872; GO:0016787; GO:0008233; GO:0004175; GO:0042802	GO:0031012; GO:0005576; GO:0005615	TRUE	4.79717	3.23944e-09	2.43803e-05	24	33274268	33281293	7026	+	877.824	646.149	418.44	41179.4	11674.7	298.971	14024.2	686.789	27967	71027.5	758.268	4249.68	1558.15	23158.7	658.957	1381.12	2202.89	5056.07	80753.2	5712.41	915.106	1778.62	28.1815	17.6883	14.5875	496.748	244.73	5.92193	294.014	16.7626
ENSCAFG00000006671	ENSCAFT00000010751		protein_coding	protein_coding		0.4229	558	GO:0006412	GO:0003735	GO:0015934; GO:0005840; GO:0016020; GO:0016021	FALSE	4.65374	3.82725e-05		8	32660250	32661273	1024	-	0	0	1.27904	0	0	0	0	0	0	787.946	0	0	0	0	0	1.1555	0	1570.32	0	0	0	0	0	0	0.187548	0	0	0	0	0
ENSCAFG00000011047	ENSCAFT00000073514; ENSCAFT00000063428; ENSCAFT00000088953; ENSCAFT00000017576	IL3RA	protein_coding	protein_coding	interleukin 3 receptor subunit alpha [Source:VGNC Symbol;Acc:VGNC:54959]	0.6019	1609	GO:0019221	GO:0004896; GO:0005515	GO:0016020; GO:0016021	TRUE	3.94925	2.84976e-08	6.29477e-05	X	894552	911556	17005	+	37.3424	17.6825	16.1797	500.757	330.392	31.0044	497.892	47.5636	1140.82	1927.38	24.5422	32.6271	29.79	572.4	25.0554	40.7068	54.6624	142.484	1287.43	40.2687	40.3092	30.2972	1.7487	0.706082	0.822766	8.81132	10.1025	0.895806	15.2258	1.69336
ENSCAFG00000003241	ENSCAFT00000005201		protein_coding	protein_coding		0.4667	525	GO:0006412; GO:0002181	GO:0003735	GO:0015934; GO:0005840; GO:0022625	FALSE	3.91783	5.16281e-05		10	67096817	67097975	1159	+	0	0	0	0	0.888983	1.27695	1.07539	2.61801	0	382.266	0.915279	0.966053	0	0	0	1.10119	0	1044.39	1.55902	1.2425	0	0	0	0	0	0	0.0833089	0.113074	0.100788	0.285657
ENSCAFG00000000683	ENSCAFT00000001065		protein_coding	protein_coding		0.4814	1506	GO:0000398	GO:0003676; GO:0003723; GO:0008270; GO:0046872	GO:0005681; GO:0005634	FALSE	3.9123	0.00145331		13	7762200	7763705	1506	-	0	38.2772	28.4484	6.45214e-05	659.908	0	0	3.89024e-43	1.21557e-05	651.118	0	0	0	0	9.88028e-06	0	5.33076e-16	933.562	0	0	0	1.44467e-07	0	1.63299	1.54559	1.21297e-06	21.5584	0	0	1.47973e-44
ENSCAFG00000045619	ENSCAFT00000062610		protein_coding	protein_coding		0.544	432		GO:0005515		TRUE	3.9083	0.00354943	0.0758683	28	23303939	23304739	801	+	0.976297	0	0.966056	1.83384	0	0	0	0	1.77432	972.093	0	1195.22	2.18269	0	0	254.726	2.67105	1374	579.3	479.613	0	0	0.170281	0	0.18297	0.120184	0	0	0	0
ENSCAFG00000029461	ENSCAFT00000042940	PGLYRP1	protein_coding	protein_coding	peptidoglycan recognition protein 1 [Source:VGNC Symbol;Acc:VGNC:44461]	0.6012	667	GO:0045087; GO:0009253; GO:0002376; GO:0042742; GO:0050830; GO:0016045; GO:0031640; GO:0061844	GO:0042834; GO:0008745; GO:0008270; GO:0016019		TRUE	3.87609	9.10347e-06	0.00437005	1	109614437	109618242	3806	+	64.6525	67.783	45.1916	6439.58	416.753	54.2576	40.6838	128.277	60.7243	86.819	69.3951	160.417	113.979	263.511	27.561	85.2904	63.2522	247.251	2337.98	1461.18	83.1914	29.4061	7.30345	6.52923	5.54362	273.339	30.7404	3.78166	3.00121	11.0168
ENSCAFG00000047585	ENSCAFT00000085276		protein_coding	protein_coding		0.3994	2649				FALSE	3.72789	5.02405e-05		1	87689949	87692597	2649	-	0	0	1.42592	698.99	0	0	9.07669	3.52947	0	7.14393	7.94089	86.8959	3.30177	3.42736	2.98277	1.48655	6.15668	4.62509	1.94353	652.473	1.63867	0	0	0	0.0440429	7.47066	0	0	0.168596	0.0763237
ENSCAFG00000013990	ENSCAFT00000022203		protein_coding	protein_coding		0.4628	363		GO:0003924; GO:0005525		TRUE	3.7001	0.00490285	0.0857142	27	37715272	37716690	1419	+	3.08986	7.38945e-72	4.10834	21.6838	1.05783	73.0136	1368.9	1.25978	30.9232	45.1048	3.21754	3242.38	1.06085	1.71792	0	3.72736	231.652	21.7971	0	0.999101	2.71906	4.76676	0.64136	1.30789e-72	0.926023	1.69122	0.143373	9.35071	185.553	0.198801
ENSCAFG00000044283	ENSCAFT00000074743		protein_coding	protein_coding		0.4628	363		GO:0003924; GO:0005525		TRUE	3.7001	0.00490285	0.0857142	1	44501302	44502722	1421	+	3.08986	7.38945e-72	4.10834	21.6838	1.05783	73.0136	1368.9	1.25978	30.9232	45.1048	3.21754	3242.38	1.06085	1.71792	0	3.72736	231.652	21.7971	0	0.999101	2.71906	4.76676	0.64136	1.30789e-72	0.926023	1.69122	0.143373	9.35071	185.553	0.198801
ENSCAFG00000008290	ENSCAFT00000013144		protein_coding	protein_coding		0.4571	525	GO:0006412; GO:0002181	GO:0003735	GO:0015934; GO:0005840; GO:0022625	FALSE	3.56394	0.0205214		10	25230910	25231941	1032	-	0	0	0	0	0	411.214	0	0	1.09059	1646	0	1.17294	0	0	0	0	0	2014.39	1357.53	0	0	0	0	0	0	0	0	36.413	0	0
ENSCAFG00000049519	ENSCAFT00000074403		protein_coding	protein_coding		0.4649	2181	GO:0006412; GO:0007155; GO:0000028	GO:0005055; GO:0003735; GO:0043236	GO:0015935; GO:0005840; GO:0016020; GO:0005737; GO:0005634; GO:0005886; GO:0022627	FALSE	3.49847	9.82002e-05		29	4650468	4652857	2390	+	1.83493	0.809646	1.22768	1.11485	2.94054	2.45655	1.06628	2.38881	6.94919	1138.3	0	0.999378	2.88827	4.38654	0	2.22437	0	4.59745	1.47539	5.25973	1.91769	4.01897	0.0633916	0.023851	0.0460564	0.0144721	0.0663328	0.0523622	0.0240557	0.0627421
ENSCAFG00000001341	ENSCAFT00000002084		protein_coding	protein_coding		0.5263	1161	GO:0006749; GO:0006414; GO:0006412	GO:0003746; GO:0005515		FALSE	3.37271	0.000121334		12	4671460	4672775	1316	+	0.618535	4.07952	0.617066	0	1.74657	4.89822	1.07896	1.5848	10.9922	439.358	2.72918	3.99209	0	0.873288	5.60447	2.15697	2.61368	659.658	1.46417	0	0.94532	1.96594	0.0401422	0.225758	0.0434871	0	0.0740133	0.196134	0.0457273	0.0781939
ENSCAFG00000020220	ENSCAFT00000032207; ENSCAFT00000079808; ENSCAFT00000073958		protein_coding	protein_coding		0.5142	1073	GO:0006508; GO:0006953; GO:0002376; GO:0098869; GO:0042742; GO:0031638; GO:0002526; GO:0007219; GO:0009617; GO:0010942	GO:0030492; GO:0004252; GO:0016209	GO:0005576; GO:0005615; GO:0072562	TRUE	3.13738	0.000124442	0.0187785	5	77795228	77799904	4677	+	124.289	124.514	40.1703	12882.2	405.66	129.554	261.539	193.137	615.206	162.062	844.589	673.388	490.886	1917.02	40.0886	313.055	188.195	280.777	3578.56	1232.22	206.692	204.061	8.72773	7.45568	3.06314	339.906	18.6003	5.61304	11.9933	10.3109
ENSCAFG00000004838	ENSCAFT00000007796		protein_coding	protein_coding		0.4728	624	GO:0006412	GO:0003735	GO:0005840	FALSE	3.04698	0.0309175		21	20722118	20723167	1050	-	2.71166	0.875962	0	0	0	0	0	0	1.22743	801.911	0	1016.31	371.087	0	5.79414	0	0.946768	1398.42	1.61518	0	0	1.08943	0.327431	0.090192	0	0	0	0	0	0
ENSCAFG00000019968	ENSCAFT00000031780	SLC38A8	protein_coding	protein_coding	solute carrier family 38 member 8 [Source:VGNC Symbol;Acc:VGNC:46398]	0.6433	1999	GO:0003333	GO:0015171	GO:0016020; GO:0016021	TRUE	2.76908	1.35905e-06	0.0011527	5	68289485	68308340	18856	+	1.1147	2.94709	0	46.1619	27.7307	4.42919	32.9345	0.72066	74.661	208.366	0	0.906309	0	42.1936	2.50554	0	3.12357	6.28605	218.14	0	3.43057	0.891095	0.0420159	0.0947212	0	0.653793	0.682504	0.103005	0.810661	0.0206514
ENSCAFG00000029419	ENSCAFT00000024002		protein_coding	protein_coding		0.4249	393	GO:0006412	GO:0003735	GO:0005840	FALSE	2.76516	0.00246748		AAEX03025282.1	4581	4973	393	+	0	0	0	0	0	0	0	0	0	178.23	0	1.06271	0	0	0	0	0	383.69	0	0	0	0	0	0	0	0	0	0	0	0
ENSCAFG00000016521	ENSCAFT00000065940; ENSCAFT00000026169; ENSCAFT00000066416; ENSCAFT00000076015	PODNL1	protein_coding	protein_coding	podocan like 1 [Source:VGNC Symbol;Acc:VGNC:44764]	0.6778	2207		GO:0005515	GO:0062023	TRUE	2.65925	5.90957e-06	0.0032421	20	48526786	48548689	21904	+	3.90144	0.736772	0.557921	36.1267	15.8461	4.4292	15.4986	4.32396	50.7695	196.79	0.846281	0.906309	0	39.0092	2.50554	0	4.68535	4.1907	270.333	0	0.857643	0.891095	0.133196	0.0214485	0.0206839	0.463443	0.353246	0.0932975	0.345534	0.112231
ENSCAFG00000011435	ENSCAFT00000018149		protein_coding	protein_coding		0.5465	441	GO:0000028	GO:0003723; GO:0003735	GO:0005840; GO:0022627	TRUE	2.61515	0.0360359	0.192992	9	13211790	13212471	682	+	0	7.45679	3.47298	1181.32	723.443	13.4167	5.62083	2.21937	1478.62	3098.78	2.70038	2322.85	1315.96	5.10106	0	6.4879	7.37344e-92	1948.17	1618.85	1246.65	3.62402	1229.3	0	1.08638	0.644356	75.8403	80.7092	1.41434	0.627138	0.288286
ENSCAFG00000014451	ENSCAFT00000022963; ENSCAFT00000092821; ENSCAFT00000090481; ENSCAFT00000074678	MAOB	protein_coding	protein_coding	monoamine oxidase B [Source:VGNC Symbol;Acc:VGNC:42954]	0.5	2368	GO:0055114	GO:0016491; GO:0097621	GO:0016020; GO:0016021; GO:0005741	TRUE	2.61192	1.7882e-07	0.000206019	X	37765813	37883955	118143	-	0	1.47354	0.557921	26.0915	49.9152	1.1073	47.4644	1.44132	123.439	177.497	0.846281	1.81262	1.29521	29.4559	0	0	3.12357	6.28605	89.6648	0	2.57293	0.891095	0	0.0399805	0.0192776	0.311952	1.03707	0.0217385	0.986251	0.0348667
ENSCAFG00000043432	ENSCAFT00000086692		protein_coding	protein_coding		0.3965	2709				FALSE	2.60348	0.000176229		6	35518367	35521075	2709	+	0	0	0	0	0	3.37729	3.18575	0	1.72656	297.045	0	140.561	1.53976	5.03379	2.94649	1.77774	6.45145	0	142.915	3.31256	5.55308	1.54051	0	0	0	0	0	0.0579572	0.0578634	0
ENSCAFG00000048180	ENSCAFT00000064802		protein_coding	protein_coding		0.3918	3828				FALSE	2.57893	8.34635e-05		X	7364832	7368659	3828	-	1.65518	1.76586	1.54532	430.502	1.44863	0	1.59548	1.58142	0	4.93649	3.92746	1.06696	1.7103	4.62191	2.96912	0	0	2.28978	3.61392	91.1724	0	1.76476	0.0325794	0.0296383	0.0330299	3.184	0.0186184	0	0.0205079	0.023665
ENSCAFG00000023335	ENSCAFT00000023896	MMP8	protein_coding	protein_coding	matrix metallopeptidase 8 [Source:VGNC Symbol;Acc:VGNC:43289]	0.4611	2958	GO:0006508; GO:0030198; GO:0030574; GO:0010628; GO:0010629; GO:0032693; GO:0032755; GO:0032760; GO:0035987; GO:0043388; GO:0043410; GO:0045429; GO:0046330; GO:0150078; GO:1901224; GO:1903428; GO:1903980	GO:0004222; GO:0008237; GO:0008270; GO:0046872; GO:0016787; GO:0008233; GO:0004175; GO:0004252	GO:0031012; GO:0005615	TRUE	2.56847	0.000296918	0.0289965	5	29035820	29046808	10989	+	93.6346	333.021	166.26	28344.4	1900.74	311.151	1339.66	1429.79	1614.67	818.028	1966.76	2048.26	2355.99	4281.46	202.949	918.81	783.234	4519.67	3913.13	4632.05	692.118	1457.83	2.3851	7.23336	4.59888	271.293	31.6142	4.89013	22.2842	27.6889
ENSCAFG00000012896	ENSCAFT00000083425; ENSCAFT00000020477	CAMP	protein_coding	protein_coding	cathelicidin antimicrobial peptide [Source:VGNC Symbol;Acc:VGNC:38688]	0.5336	926	GO:0006952; GO:0042742; GO:0045087; GO:0050829; GO:0050830; GO:0061844; GO:0002227; GO:0019731; GO:0051873	GO:0001530	GO:0005576; GO:0005615; GO:0042581	TRUE	2.50973	0.000243895	0.0265978	20	40790811	40792794	1984	-	2.2294	8.84126	40.1703	620.175	228.184	6.64379	19.3732	12.9719	10.9503	13.5052	11.8479	19.9388	12.9521	48.5624	17.5388	63.9678	4.68535	176.009	246.244	9.20428	10.2917	8.91095	0.181305	0.613106	3.54749	18.9513	12.117	0.333363	1.02886	0.802028
ENSCAFG00000046700	ENSCAFT00000084835		protein_coding	protein_coding		0.4215	465	GO:0006412	GO:0003735	GO:0005840	TRUE	2.50629	0.101942	0.323191	7	70010740	70011266	527	-	0	0	0	401.421	0	0	0	0	1546.26	2172.56	1.24843	1.2806	4.42724	0	1620.17	0	1.37723	3101.41	296.891	1.51815	0	2.70127	0	0	0	24.4409	0	0	0	0
ENSCAFG00000032555	ENSCAFT00000044898		protein_coding	protein_coding		0.4021	2037				FALSE	2.45439	0.0223854		13	16768876	16770912	2037	-	5.07332	5.85417	3.92853	1.26427	5.61771	0	6.0022	1.66282	76.5547	1205.16	8.13322	2.3826	3.6178	9.21699	274.264	1.37385	4.41264	357.127	5.89419	10.9385	2.95625	5.37109	0.187659	0.184647	0.157798	0.0175719	0.135683	0	0.144984	0.0467613
ENSCAFG00000016319	ENSCAFT00000005936		protein_coding	protein_coding		0.4893	513	GO:0006412	GO:0003735	GO:0015935; GO:0005840	FALSE	2.44584	0.000102031		8	40630802	40631689	888	-	0.764181	1.01833	0	1.12871	0.979052	1.38135	0	0	0	134.286	0	1.25056	0	1.08033	2.69469	0	0	319.52	0	0	0	1.09715	0.11224	0.127537	0	0.0622923	0.0938957	0.12518	0	0
ENSCAFG00000011726	ENSCAFT00000045196	EGFL6	protein_coding	protein_coding	EGF like domain multiple 6 [Source:VGNC Symbol;Acc:VGNC:40236]	0.5189	2455	GO:0010811; GO:0030198	GO:0005178; GO:0005509	GO:0016020; GO:0005604; GO:0031012	TRUE	2.42208	2.71759e-05	0.00786583	X	9995846	10062266	66421	+	1.67205	0.736772	12.2743	40.1408	21.3923	2.2146	24.2165	2.16198	69.6836	275.892	0.846281	0.906309	2.59043	67.669	10.0222	0.969209	2.34267	0	85.65	0	0.857643	2.67328	0.0513175	0.0192818	0.409077	0.462918	0.428709	0.0419363	0.485357	0.0504466
ENSCAFG00000045615	ENSCAFT00000082194		protein_coding	protein_coding		0.3833	2040				FALSE	2.40894	0.000208578		23	34720413	34722452	2040	+	1.31988	3.59027	3.10104	1.29059	0	0	3.7088	1.19859	2.86597	455.651	3.36905	33.535	1.54632	2.79186	5.35748	1.29663	2.38508	16.5264	0	7.33754	0	1.40126	0.0487498	0.113074	0.124377	0.0179113	0	0	0.089455	0.0336567
ENSCAFG00000013201	ENSCAFT00000020952		protein_coding	protein_coding		0.4751	402	GO:0006412	GO:0003735	GO:0005840; GO:0022625	FALSE	2.39774	0.00184069		34	17882771	17897595	14825	+	5.26141	1.02998	3.60072	3.00244	2.19138	4.53125	0	2.91941	2.83856	5.82586	3.72776	4.05853	0	0	10.0802	1.33492	0	569.242	0	0	4.63523	4.79365	0.986154	0.164615	0.732866	0.211455	0.268193	0.52401	0	0.416007
ENSCAFG00000006663	ENSCAFT00000024318		protein_coding	protein_coding		0.4881	504		GO:0003676		TRUE	2.38313	0.0233427	0.159508	16	32875118	32875669	552	+	0	0	0	1.41487	0	1.3611	0	0	217.717	472.581	138.322	94.5208	0	0	2.67256	0	1.96826	138.528	0	117.727	0	0	0	0	0	0.0794797	0	0.125547	0	0
ENSCAFG00000049343	ENSCAFT00000064990		protein_coding	protein_coding		0.4898	492	GO:0006468	GO:0004672; GO:0005524; GO:0000166		FALSE	2.35223	0.00273825		11	4010100	4011420	1321	+	0	0	2.42252	226.624	1.18469	0	11.5037	0	2.66707	0	0	0	0	0	39.4613	0	1.97316e-283	293.221	0	1.62413	0	0	0	0	0.402869	13.041	0.118467	0	1.15047	0
ENSCAFG00000011755	ENSCAFT00000018669	FCER1A	protein_coding	protein_coding	Fc fragment of IgE receptor Ia [Source:VGNC Symbol;Acc:VGNC:40801]	0.4815	1325	GO:0007166; GO:0050776	GO:0004888	GO:0016020; GO:0016021; GO:0005887	TRUE	2.34069	2.68386e-05	0.00786583	38	22683477	22690763	7287	-	95.864	54.5211	55.7921	455.598	103.792	94.1204	137.55	32.4297	365.341	1161.45	41.4678	65.2543	47.9229	286.598	162.86	90.1364	60.9095	106.863	1196.42	71.3332	84.0491	33.8616	5.45141	2.64372	3.44523	9.73499	3.85394	3.30229	5.10794	1.40204
ENSCAFG00000023408	ENSCAFT00000035972		protein_coding	protein_coding		0.4444	693	GO:1990547; GO:0035435	GO:0005315	GO:0016020; GO:0016021; GO:0031305	TRUE	2.33381	0.0162361	0.139748	2	14800586	14801422	837	-	0	0	1.45454	94.3771	0	0	0	0	69.3224	193.784	0	209.539	119.743	1.05499	0	0	1.03506	315.122	1.77461	1.54069	1.1285	1.1671	0	0	0.171733	3.8557	0	0	0	0
ENSCAFG00000048209	ENSCAFT00000078514		protein_coding	protein_coding		0.3993	914			GO:0016021; GO:0016020	TRUE	2.31078	4.23232e-09	2.43803e-05	21	50482404	50492471	10068	-	0	0	0	50.176	27.7307	0	18.4046	0	51.7649	108.041	0.846281	2.71893	0	27.0676	0	0	1.56178	6.28605	89.6648	2.30107	0	0	0	0	0	1.55424	1.4927	0	0.990788	0
ENSCAFG00000011950	ENSCAFT00000018998	SLC18A2	protein_coding	protein_coding	solute carrier family 18 member A2 [Source:VGNC Symbol;Acc:VGNC:46256]	0.5977	2344	GO:0055085; GO:0015842; GO:0051610; GO:0001975; GO:0007626; GO:0009636; GO:0009791; GO:0098700	GO:0022857; GO:0005335	GO:0016020; GO:0016021; GO:0043195; GO:0030672; GO:0005813; GO:0043231; GO:0098691	TRUE	2.28601	5.51125e-06	0.00317476	28	27731004	27767993	36990	+	5.57349	1.47354	3.34752	42.1478	40.4076	8.85839	49.4017	5.76528	88.5977	196.79	6.77025	3.62524	0	34.2326	0	1.93842	5.46624	8.3814	92.3414	0	4.28822	1.78219	0.179159	0.0403899	0.11685	0.509081	0.84813	0.175689	1.03702	0.140895
ENSCAFG00000004905	ENSCAFT00000046475; ENSCAFT00000007895	ITGB4	protein_coding	protein_coding	integrin subunit beta 4 [Source:HGNC Symbol;Acc:HGNC:6158]	0.6195	5804	GO:0031581; GO:0048870; GO:0007160; GO:0007229; GO:0006914; GO:0007155; GO:0009611; GO:0022011; GO:0032290; GO:0035878; GO:0043589; GO:0046847; GO:0048333; GO:0061450; GO:0016477; GO:0033627	GO:0005515; GO:0001664; GO:0031994; GO:0038132; GO:0005178	GO:0008305; GO:0005604; GO:0005730; GO:0005886; GO:0009925; GO:0009986; GO:0030054; GO:0030056; GO:0031252; GO:0031965; GO:0043235; GO:0016020; GO:0016021; GO:0005925	TRUE	2.28494	1.32076e-05	0.00543444	9	4825292	4855820	30529	-	16.7205	27.9973	30.1277	136.479	89.5306	55.3649	88.1481	43.9602	274.752	551.783	7.61653	38.065	16.8378	75.6301	20.0443	30.0455	18.7414	25.1441	317.173	18.4085	25.7293	12.4753	0.217065	0.309925	0.424718	0.665744	0.758929	0.44346	0.747287	0.433875
ENSCAFG00000047924	ENSCAFT00000087330	PROK2	protein_coding	protein_coding	prokineticin 2 [Source:HGNC Symbol;Acc:HGNC:18455]	0.4434	318	GO:0001525; GO:0001935; GO:0006935; GO:0007283; GO:0007623; GO:0043066; GO:0045987			TRUE	2.2587	0.000532043	0.0380426	20	20248829	20258390	9562	+	23.966	15.4722	8.92673	1824.4	89.5306	46.5065	30.9971	56.2115	103.53	69.4552	116.787	250.141	63.4655	480.052	37.5832	111.459	122.6	52.3837	346.615	204.795	41.1669	134.555	5.67855	3.12602	2.29682	162.429	13.8516	6.79883	4.79619	10.1258
ENSCAFG00000047851	ENSCAFT00000074040		protein_coding	protein_coding		0.3861	2916				FALSE	2.25566	0.066815		19	41194196	41197111	2916	-	0	0	0	0	0	0	0	0	1.26026	944.601	141.321	0	0	0	0	0	0	2.68967	0	0	0	0	0	0	0	0	0	0	0	0
ENSCAFG00000029232	ENSCAFT00000004542; ENSCAFT00000069014; ENSCAFT00000065881; ENSCAFT00000061096; ENSCAFT00000071592; ENSCAFT00000004520; ENSCAFT00000043645; ENSCAFT00000022724; ENSCAFT00000004535; ENSCAFT00000079824		protein_coding	protein_coding		0.4047	2515		GO:0008194; GO:0016740; GO:0016757; GO:0015020	GO:0016020; GO:0016021	TRUE	2.25249	3.88896e-07	0.000407315	13	58948793	59103550	154758	+	20.0645	22.1031	21.201	406.098	191.837	39.8627	286.112	42.866	385.07	121.157	25.3598	41.415	57.43	204.251	25.0554	32.9784	32.4955	57.2846	203.175	28.7364	39.3183	40.0992	0.601119	0.564655	0.689731	4.57154	3.75277	0.736846	5.59757	0.976353
ENSCAFG00000047380	ENSCAFT00000067004		protein_coding	protein_coding		0.3916	3828				FALSE	2.23629	0.00148427		19	23354692	23358519	3828	-	0	7.55338e-60	0	22.2399	0	0	0	8.80639e-256	0	0	13.4626	0	0	0	0	0	5.9496e-231	345.569	48.2832	0	0	0	0	1.26776e-61	0	0.164487	0	0	0	1.31783e-257
ENSCAFG00000007743	ENSCAFT00000012389		protein_coding	protein_coding		0.5605	612	GO:0055114; GO:0006096	GO:0016620; GO:0051287; GO:0016491; GO:0004365	GO:0005829	FALSE	2.18839	0.156574		25	21741698	21742440	743	+	0	0	3.28038	2.60624	0.899441	1.28727	0	0	0	4.33595	0	1501.96	599.611	1.09463	797.018	0	1.76054	3875.18	2.1348	1.35151	0.969549	0	0	0	0.438566	0.120568	0.0723067	0.0977833	0	0
ENSCAFG00000018448	ENSCAFT00000029292		protein_coding	protein_coding		0.6166	2872	GO:0045087; GO:0050853; GO:0006958; GO:0006910; GO:0006911; GO:0042742; GO:0050871	GO:0003823; GO:0034987	GO:0009897; GO:0042571	TRUE	2.15634	4.00963e-05	0.00982871	8	72860514	72865700	5187	-	96.4213	24.3135	46.8653	368.292	677.422	80.8328	107.521	16.5752	110.498	125.405	22.0033	72.5047	14.2474	479.256	75.1663	48.4605	64.814	186.486	20.0742	132.312	24.8717	16.9308	2.52963	0.543913	1.33515	3.63059	11.6046	1.30843	1.84209	0.330602
ENSCAFG00000009746	ENSCAFT00000015480		protein_coding	protein_coding		0.5689	501	GO:0006412; GO:0002181	GO:0003735	GO:0005840; GO:0022625	FALSE	2.11763	0.148436		5	964292	964792	501	+	0.785065	0	0.812176	366.884	2.28576	3.17095	0	0	4.18905	1149.24	0	1518.74	1.82253	0	1246.99	0	0	1393.12	1.80721	3.09119	0	1.19074	0.118069	0	0.13264	20.7329	0.224466	0.294238	0	0
ENSCAFG00000042527	ENSCAFT00000069058		protein_coding	protein_coding		0.3924	3828				FALSE	2.11173	0.11588		36	7857282	7861109	3828	+	285.232	1.00591e-96	102.25	0	8.54922	0	0	2.83028e-200	3.60261	0	6.74413	0	3.68808	0	0	0	113.25	2293.36	0	0	10.4854	0	5.61429	1.68831e-98	2.18551	0	0.109878	0	0	4.23536e-202
ENSCAFG00000042663	ENSCAFT00000047616		protein_coding	IG_V_gene		0.5296	321	GO:0006955		GO:0005615	TRUE	2.10039	0.0521688	0.231079	AAEX03023381.1	6503	6823	321	-	119.886	1.00709	14.9436	3.18062	4.47039	230.026	3.014	211.991	107.398	61.8163	0	0	32.4311	231.069	4.11959	2.15089	1.52598	129.281	72.6252	2509.65	4.7178	158.134	28.1406	0.201573	3.809	0.280529	0.685168	33.3134	0.461997	37.8307
ENSCAFG00000046638	ENSCAFT00000073408		protein_coding	protein_coding		0.6261	666	GO:1904447; GO:0071231	GO:0061714; GO:0005542		TRUE	2.07596	0.00164347	0.0560189	21	25954235	25955039	805	-	0	52.9706	39.8242	427.895	83.2706	27.6538	31.0468	0	31.4086	69.7419	35.198	26.7985	28.7342	173.266	54.0015	0	26.3733	34.3195	291.512	198.277	39.5974	3.12146	0	5.11009	4.89254	18.19	6.1514	1.93031	2.29374	0
ENSCAFG00000006853	ENSCAFT00000011025		protein_coding	protein_coding		0.5343	1005	GO:0006006; GO:0055114; GO:0006096	GO:0016620; GO:0051287; GO:0050661; GO:0000166; GO:0016491; GO:0004365	GO:0005829	FALSE	2.01717	0.00065352		26	4300138	4301142	1005	-	6.52929	8.78666	3.54296	12.3444	9.97759	3.07594	9.24281	11.693	8.97867	432.938	0	2.46434	0	8.08676	5.68357	5.29649	7.78776	9.58176	12.7909	10.9557	4.58465	8.71312	0.489518	0.561727	0.288444	0.347755	0.488446	0.142285	0.452522	0.666487
ENSCAFG00000017770	ENSCAFT00000028179		protein_coding	protein_coding		0.4667	270	GO:0006412	GO:0003735	GO:0005840	TRUE	2.01673	0.0938401	0.308366	9	36065382	36065651	270	+	0	0	0	269.81	2.18796	0	0	0	76.4934	406.392	0	523.699	309.069	0	382.677	1.28629	0	758.035	219.316	196.974	0	0	0	0	0	28.2921	0.398688	0	0	0
ENSCAFG00000000059	ENSCAFT00000000083	SERPINB2	protein_coding	protein_coding	serpin family B member 2 [Source:VGNC Symbol;Acc:VGNC:46030]	0.4444	1708	GO:0043066	GO:0004867	GO:0005615	TRUE	2.00324	9.77676e-06	0.00450552	1	13260387	13272980	12594	-	7.80288	13.2619	10.0426	106.373	54.6691	32.1116	41.6524	15.1339	113.485	293.255	11.0017	15.4073	27.1995	85.9794	17.5388	3.87684	6.24713	37.7163	78.9586	6.90321	10.2917	11.5842	0.34422	0.498867	0.481082	1.76325	1.57475	0.874021	1.19992	0.507567
ENSCAFG00000008324	ENSCAFT00000069387; ENSCAFT00000091582; ENSCAFT00000013215; ENSCAFT00000076266; ENSCAFT00000092079	CP	protein_coding	protein_coding	ceruloplasmin [Source:VGNC Symbol;Acc:VGNC:39542]	0.4152	3630	GO:0055114; GO:0055072; GO:0006826	GO:0016491; GO:0005507; GO:0046872; GO:0051087; GO:0004322	GO:0005615; GO:0005886	TRUE	1.98522	2.18265e-06	0.00167642	23	43969435	44030369	60935	-	7.0756	3.78712	14.0455	196.766	67.6658	8.07353	41.8459	5.85635	47.9085	67.9099	12.8197	21.1095	7.93185	55.015	16.2771	28.0171	8.14854	37.9974	127.604	5.96344	3.53416	6.37936	0.146867	0.0670301	0.316585	1.53466	0.917106	0.103396	0.567215	0.0924171
ENSCAFG00000002084	ENSCAFT00000007466		protein_coding	protein_coding		0.5183	438	GO:0000413; GO:0006457	GO:0003755; GO:0016853; GO:0016018	GO:0005737; GO:0043231	FALSE	1.97068	0.116336		12	15436719	15438119	1401	+	0	0	0	0	3.75329	111.755	0	0.310695	363.574	234.213	6.41251e-05	1.31327	489.066	1.16815	0	0.626261	1.35224	1428.08	3.70558	271.709	5.15344	19.0757	0	0	0	0	0.421594	11.8615	0	0.0406343
ENSCAFG00000012624	ENSCAFT00000020050		protein_coding	protein_coding		0.444	759	GO:0000463	GO:0003735; GO:0003723	GO:0022625	FALSE	1.95938	0.156615		21	27294296	27295717	1422	-	1.74156	0	3.42564	3.03665	2.33018	0	4.35794	1.08343	4.52688	1083.78	1.28573	1.33545	814.057	1.20143	3.51127	1.48551	2.37457	1858.48	2.06287	5.40192	0	7.0719	0.172889	0	0.369285	0.113272	0.151044	0	0.282514	0.0817691
ENSCAFG00000011417	ENSCAFT00000018127		protein_coding	protein_coding		0.4898	1374	GO:0006412	GO:0003735	GO:0005840	TRUE	1.95372	0.0952711	0.311204	27	21855070	21856473	1404	+	1.16956	192.622	764.228	714.349	223.501	4.7627	5.44212	2.25853	383.042	4.42138	1.88821	2057.65	1.50882	3.71815	5.16112	0	1.32077	550.662	8.95653	3.03547	141.202	3.90357	0.0641366	9.00714	45.5091	14.7195	8.00294	0.161144	0.194887	0.0941612
ENSCAFG00000045944	ENSCAFT00000067491		protein_coding	protein_coding		0.4002	2649				TRUE	1.92814	0.0372288	0.19572	11	19888985	19891633	2649	+	3.13883	1.4999e-206	11.1516	0	364.847	0	0	2.14886	49.2046	170.683	0	0	124.711	94.2494	8.74693	0	3.55379e-259	5.16116	32.0276	0	0	0	0.08928	3.63788e-208	0.344443	0	6.7762	0	0	0.0464684
ENSCAFG00000004595	ENSCAFT00000044789		protein_coding	protein_coding		0.4974	1558			GO:0016020; GO:0016021	TRUE	1.92812	6.63092e-06	0.00332152	9	5701096	5773179	72084	+	36.4671	37.5753	39.2275	844.593	145.461	87.6046	109.286	43.8091	160.095	290.811	65.246	78.5823	92.2918	243.681	37.1161	32.1966	38.8169	73.5468	279.004	100.928	92.0286	50.6823	1.76361	1.54954	2.06008	15.3479	4.59342	2.61401	3.45143	1.61075
ENSCAFG00000009018	ENSCAFT00000014339		protein_coding	protein_coding		0.4568	1110		GO:0046983; GO:0005515		TRUE	1.92533	0.0639214	0.252464	27	6527749	6528858	1110	-	0	0	0	261.932	38.707	181.915	245.65	0	366.213	0	1.36163	0	0	0	0	94.1629	0	0	199.978	217.74	1.49041	61.9672	0	0	0	6.6809	1.71563	7.6189	10.8892	0
ENSCAFG00000045321	ENSCAFT00000091018		protein_coding	protein_coding		0.3918	3828				FALSE	1.89447	0.000682454		14	27915477	27919304	3828	+	6.45711	0.51909	1.72364	4.25993	54.8995	0	1.83265	0	0	2.90082	3.22441	39.9357	0	0	0	3.55896	0	0	211.566	0	2.70693	0	0.127097	0.00871241	0.0368414	0.0315065	0.705592	0	0.0235564	0
ENSCAFG00000028569	ENSCAFT00000092663; ENSCAFT00000070528; ENSCAFT00000049567; ENSCAFT00000080020; ENSCAFT00000044207; ENSCAFT00000084701		protein_coding	protein_coding		0.6962	630	GO:0015671; GO:0098869; GO:0042744	GO:0019825; GO:0020037; GO:0005506; GO:0046872; GO:0005344; GO:0004601; GO:0031720; GO:0043177	GO:0005833; GO:0031838	TRUE	1.88701	0.00643968	0.0931479	6	40331702	40343692	11991	-	397.41	43.3763	48.0989	940.076	175.621	152.307	432.245	173.211	487.6	509.165	409.527	594.424	669.391	216.965	854.275	231.637	217.1	8176.51	468.979	166.633	256.686	425.19	47.4923	4.42013	6.24183	42.2131	13.704	11.2301	33.7324	15.737
ENSCAFG00000020395	ENSCAFT00000032478	RRAD	protein_coding	protein_coding	RRAD, Ras related glycolysis inhibitor and calcium channel regulator [Source:VGNC Symbol;Acc:VGNC:45755]	0.6475	1336	GO:1901841; GO:1901842; GO:0007165	GO:0003924; GO:0005525; GO:0000166; GO:0005246	GO:0016020; GO:0005886	TRUE	1.8868	3.63692e-05	0.0091089	5	82392557	82395561	3005	+	4.45879	2.94709	3.34752	47.1654	17.4307	19.9314	42.6211	4.32396	72.67	181.355	3.38513	6.34416	9.0665	26.2715	2.50554	2.90763	3.90446	8.3814	61.5609	0	3.43057	7.12876	0.251466	0.141727	0.205012	0.99951	0.641898	0.69355	1.56971	0.185399
ENSCAFG00000042695	ENSCAFT00000065461		protein_coding	protein_coding		0.3841	3192				FALSE	1.88159	0.00153765		7	52560217	52563408	3192	-	3.21741	2.27777	2.2495	4.12791	6.99713	0	4.52413	16.5399	1.93889	6.1743	1.58567	331.925	4.98545	0	3.01089	4.2676	1.56882	0	5.66729	23.7689	1.41559	3.12096	0.0759474	0.0458474	0.0576613	0.0366131	0.107848	0	0.0697387	0.296825
ENSCAFG00000003053	ENSCAFT00000004904		protein_coding	protein_coding		0.5303	726	GO:0006749; GO:0051726; GO:0006821; GO:0034220; GO:0006811; GO:0034765	GO:0005254; GO:0005515; GO:0005244	GO:0005737; GO:0005634; GO:0005886; GO:0031965; GO:0034707	FALSE	1.8662	0.000173816		12	23712539	23713264	726	+	0	0	0	1.0903	0.868486	0	0	0	0	2.11383	0	0	1.40794	0	0	0	0	262.206	0	1.27836	0.934728	0	0	0	0	0.0425188	0.058855	0	0	0
ENSCAFG00000028482	ENSCAFT00000059887; ENSCAFT00000070654; ENSCAFT00000047325		protein_coding	protein_coding		0.5122	933		GO:0030246	GO:0016020; GO:0016021	TRUE	1.85142	4.1849e-05	0.00983965	20	46445452	46452332	6881	+	32.8836	31.6812	56.35	71.25	99.0382	50.9358	89.1168	25.2231	197.105	403.225	23.6958	44.4091	19.4282	85.1833	20.0443	49.4297	36.7019	29.3349	378.733	23.0107	25.7293	14.2576	2.65563	2.18166	4.94167	2.16209	5.2225	2.53798	4.6998	1.54863
ENSCAFG00000032019	ENSCAFT00000046725; ENSCAFT00000093451; ENSCAFT00000088623		protein_coding	protein_coding		0.5813	4517		GO:0005515		TRUE	1.84401	0.00885744	0.106743	1	103371544	103404691	33148	+	145.515	72.6482	144.076	91.4771	40.6196	14.1355	72.2105	168.616	36.1618	67.5174	101.232	2164.45	152.628	148.943	34.3664	198.145	138.631	1753.55	208.419	55.2225	115.375	168.347	2.42732	1.03334	2.60977	0.573366	0.442428	0.145481	0.786596	2.13836
ENSCAFG00000007171	ENSCAFT00000011485		protein_coding	protein_coding		0.4042	804	GO:0006412	GO:0003735	GO:0005840	FALSE	1.84067	0.223892		25	16681192	16686447	5256	-	0.86335	1.11451	0.862746	1.57892	3.59892	0	1.45922	0	1.47698	2179.43	3.80161	1.44556	3.83066	0	1814.07	423.44	2.3088	3660.22	3.91023	813.262	0	0	0.0809096	0.0890629	0.0877988	0.0555998	0.220228	0	0.089303	0
ENSCAFG00000041374	ENSCAFT00000088629		protein_coding	protein_coding		0.3862	2400				FALSE	1.83576	0.000698696		1	26133818	26136217	2400	+	1.66353	1.77387	1.50579	226.137	0	0	0	1.87508	0	2.27157	1.73754	1.05204	1.59499	0	0	3.5383	2.58917e-284	0	9.0118	48.1176	0	1.59364	0.0522262	0.0474874	0.0513351	2.66766	0	0	0	0.044755
ENSCAFG00000046726	ENSCAFT00000089906		protein_coding	protein_coding		0.4013	2223				TRUE	1.81204	0.00802197	0.103379	14	32149376	32151598	2223	-	26.2871	16.8167	20.5799	2.09997	33.9601	27.6145	434.445	27.8315	36.4609	17.6222	16.0638	18.6015	13.0002	207.726	146.302	25.4399	34.9684	475.634	9.10734	23.1814	7.877	2.31037	0.890988	0.486037	0.757468	0.0267451	0.751598	0.57749	9.61606	0.717182
ENSCAFG00000014664	ENSCAFT00000023285		protein_coding	protein_coding		0.5507	276	GO:0006412	GO:0003735	GO:0005840	FALSE	1.80606	0.106465		5	24612780	24614759	1980	+	0.718735	0.942987	1.41779	0	2.03243	5.70121	3.71083	0.899664	2.44951	497.633	5.45358	6.58138	123.804	0	218.472	1.23707	5.82697	727.765	1.65777	2.88249	3.17816	3.27205	0.196213	0.219515	0.420304	0	0.362296	0.960297	0.661552	0.186725
ENSCAFG00000032734	ENSCAFT00000046110	KCNK13	protein_coding	protein_coding	potassium two pore domain channel subfamily K member 13 [Source:VGNC Symbol;Acc:VGNC:53499]	0.6384	1618	GO:0071805	GO:0005267	GO:0016020; GO:0016021	TRUE	1.76955	3.11857e-05	0.00855454	8	61126883	61222650	95768	+	3.34409	14.7354	4.46336	48.1689	16.6384	4.42919	20.3419	1.44132	59.7288	138.91	2.53884	3.62524	2.59043	39.8053	15.0333	3.87684	8.58981	6.28605	88.3266	3.45161	6.0035	3.56438	0.155729	0.585129	0.225707	0.842865	0.50593	0.12726	0.618606	0.0510286
ENSCAFG00000016149	ENSCAFT00000069177; ENSCAFT00000025659; ENSCAFT00000070537; ENSCAFT00000072313; ENSCAFT00000085970; ENSCAFT00000071689; ENSCAFT00000088854; ENSCAFT00000067223		protein_coding	protein_coding		0.6145	1420	GO:0016197; GO:0007032; GO:1900004; GO:1900138	GO:0005544; GO:0005509	GO:0005737	TRUE	1.76782	0.000312088	0.0289965	4	34863355	34878939	15585	-	5.57349	2.94709	19.5272	160.563	120.43	13.2876	16.4672	16.5752	121.449	73.3138	42.314	42.5965	25.9043	6.36885	5.01109	10.6613	1.56178	27.2396	8.0297	148.419	12.007	20.4952	0.295738	0.133343	1.12516	3.2013	4.17258	0.435016	0.570603	0.668654
ENSCAFG00000015949	ENSCAFT00000025277; ENSCAFT00000047150; ENSCAFT00000025298	ALOX15	protein_coding	protein_coding	arachidonate 15-lipoxygenase [Source:VGNC Symbol;Acc:VGNC:37811]	0.5713	2955	GO:0055114; GO:0001503; GO:0002820; GO:0006629; GO:0006646; GO:0010811; GO:0019369; GO:0019372; GO:0030282; GO:0030838; GO:0034976; GO:0035358; GO:0035963; GO:0042060; GO:0043277; GO:0043651; GO:0050727; GO:0070374; GO:0071277; GO:1901074; GO:2001303; GO:0051122; GO:0034440	GO:0016702; GO:0005506; GO:0046872; GO:0005515; GO:0004052; GO:0005546; GO:0016165; GO:0050473; GO:0016491; GO:0051213	GO:0005737; GO:0005811; GO:0005829; GO:0005886; GO:0016020; GO:0031234; GO:0042383	TRUE	1.74749	0.0168316	0.141686	5	31882501	32038119	155619	+	918.511	229.872	1721.18	2113.41	5482.76	6323.79	4114.87	895.059	1038.29	681.047	853.898	755.861	9629.91	6679.33	543.703	912.995	270.969	18736.6	5594.02	22358.4	1024.88	746.737	23.4205	4.998	47.6575	20.2486	91.2848	99.4871	68.5174	17.3511
ENSCAFG00000018740	ENSCAFT00000029744		protein_coding	protein_coding		0.4927	477	GO:0006412	GO:0003735; GO:0019843	GO:0005840; GO:0022627	FALSE	1.71768	0.24455		11	52047550	52048026	477	-	2.19669	0.968825	0	392.542	1.03469	2.96418	0	0	310.23	1332.01	0	1.20316	8.86872	0	1478.91	0	0	1985.59	1.76202	0	0	0	0.346992	0.130495	0	23.299	0.106721	0.288891	0	0
ENSCAFG00000011780	ENSCAFT00000018704		protein_coding	protein_coding		0.4007	564				FALSE	1.70271	0.0413478		6	63188879	63189488	610	-	0	0	0.781758	90.391	2.4012	1.54525	4.27177	0	53.4314	157.457	0	3.92921	99.6258	1.19428	3.71742	1.40208	1.12921	182.449	0	0	0	0	0	0	0.113411	4.53749	0.209463	0.12737	0.372675	0
ENSCAFG00000004198	ENSCAFT00000006742		protein_coding	protein_coding		0.4755	408	GO:0006412	GO:0003735	GO:0005840; GO:0022625	FALSE	1.70174	0.000165253		2	10497500	10497907	408	-	0	0	0	0	0	0	1.08368	0	1.7414	0	0	0	0	0.893016	2.89836	0	0	224.46	0	0	0	0	0	0	0	0	0	0	0.13069	0
ENSCAFG00000046698	ENSCAFT00000063158		protein_coding	protein_coding		0.3927	2022				FALSE	1.69994	0.115899		3	33352869	33354890	2022	+	0	0	0	148.963	1.29496	0	0	1.50367	1.30655	0	1.23944	563.611	1.53436	0	0	1.29566	1.84243	0	1.69931	0	179.082	1.44694	0	0	0	2.08578	0.0315088	0	0	0.0425994
ENSCAFG00000032220	ENSCAFT00000071602; ENSCAFT00000015109; ENSCAFT00000066853		protein_coding	protein_coding		0.4922	6122	GO:0035556; GO:0006897; GO:0050790; GO:0016197; GO:0033674; GO:0150007	GO:0005085; GO:0005509; GO:0005515; GO:0060090	GO:0030054; GO:0045202; GO:0042995; GO:0005905	TRUE	1.69771	0.0248355	0.163223	31	29212838	29356107	143270	+	0	0	0	253.45	16.3881	30.376	25.2274	6.08893e-121	30.7787	108.214	12.8007	76.4545	76.9635	2.10853	22.4158	42.8672	1.51395	0	153.99	242.522	43.5869	34.6183	0	0	0	1.17211	0.131702	0.230666	0.20276	5.69744e-123
ENSCAFG00000031781	ENSCAFT00000014895		protein_coding	protein_coding		0.4383	486	GO:0015986; GO:0006811	GO:0015078	GO:0000276; GO:0016020; GO:0005739; GO:0005743; GO:0000274	FALSE	1.6953	0.00105125		35	4247346	4247831	486	+	0	0	0.952315	0	0	0	0	1.36529	77.0923	0	0	152.346	1.58894	0	0	0	6.36279	7.68977	0	0	0.672939	0	0	0	0.160327	0	0	0	0	0.160924
ENSCAFG00000008805	ENSCAFT00000013992		protein_coding	protein_coding		0.441	483	GO:0006412	GO:0003735	GO:0005840; GO:0022625	TRUE	1.69378	0.245332	0.501058	32	10722628	10723110	483	-	0	2.88416	0	3121.6	1865.02	2938.16	2459.8	0	5.19313	0	1.71584	0	0	3.20449	0	1.92123	0	0	3568.21	2826.72	749.717	1372.81	0	0.383654	0	182.978	189.974	282.798	250.584	0
ENSCAFG00000008409	ENSCAFT00000013360	VEGFC	protein_coding	protein_coding	vascular endothelial growth factor C [Source:VGNC Symbol;Acc:VGNC:48252]	0.4994	1650	GO:0001934; GO:0051781; GO:0050918; GO:0001938; GO:0001666; GO:0002040; GO:0008284; GO:0009887; GO:0016331; GO:0030335; GO:0038084; GO:0045668; GO:0045766; GO:0045860; GO:0048010; GO:0050930; GO:0060754; GO:1901492; GO:1902462; GO:1990830	GO:0008083; GO:0005172; GO:0042056; GO:0043185	GO:0016020; GO:0005576; GO:0005615	TRUE	1.69258	2.77771e-05	0.00786583	16	52883139	52987563	104425	+	7.24553	16.209	20.6431	31.1091	36.4461	13.2876	23.2479	4.32396	60.7243	177.497	8.46281	27.1893	6.47607	15.9221	10.0222	13.5689	19.5223	16.7628	198.066	27.6128	10.2917	17.8219	0.330869	0.631159	1.02365	0.533794	1.08674	0.374377	0.693267	0.150117
ENSCAFG00000011342	ENSCAFT00000018025		protein_coding	protein_coding		0.5689	624	GO:0030042; GO:0051014; GO:0048870; GO:0030043	GO:0003779; GO:0051015	GO:0015629; GO:0016020; GO:0005634; GO:0005737; GO:0032587; GO:0031258; GO:0030479; GO:0030027	FALSE	1.6874	0.296098		7	4947406	4948029	624	+	0	0	0.766019	1321.76	0	0	0	1.97585	0	1892.15	0	1.21737	1.77297	0	2399.81	0	1.06393	3103.02	0	0	1.19182	0	0	0	0.100442	59.9703	0	0	0	0.181385
ENSCAFG00000045655	ENSCAFT00000071954		protein_coding	protein_coding		0.473	408	GO:0055114; GO:0098869	GO:0016209; GO:0016491		FALSE	1.68247	0.0453955		20	34908576	34909118	543	-	0	0	0	29.688	0	0	0	0	0	104.306	0	132.375	1.89624	0	94.697	0	0	161.86	0	0	0	0	0	0	0	2.06011	0	0	0	0
ENSCAFG00000046499	ENSCAFT00000014071		protein_coding	protein_coding		0.4752	1389	GO:0006414; GO:0006412	GO:0003746; GO:0003924; GO:0005525; GO:0000166		TRUE	1.67231	0.0816432	0.285639	15	29291453	29292841	1389	-	3333.66	2595.08	2754.65	9995.97	5564.07	9225.25	8744.35	3073.58	10735	10690.8	409.776	12853.8	68.8034	3807.94	48.3131	13.9594	2977.44	55.9877	0	4090.87	93.562	371.069	180.837	120.037	162.266	203.748	197.082	308.761	309.761	126.758
ENSCAFG00000031967	ENSCAFT00000049834; ENSCAFT00000080821; ENSCAFT00000065835	GCSAML	protein_coding	protein_coding	germinal center associated signaling and motility like [Source:VGNC Symbol;Acc:VGNC:41153]	0.4095	1474	GO:2000401; GO:0050855			FALSE	1.67183	6.89116e-08		8	514659	549427	34769	+	0	0	0	13.0457	11.0923	0	7.74929	0	12.9412	79.1018	0	1.81262	0	10.3494	0	0	0.780891	2.09535	72.2672	0	0	0	0	0	0	0.250577	0.370239	0	0.258682	0
ENSCAFG00000013396	ENSCAFT00000082930; ENSCAFT00000066158; ENSCAFT00000021262	CCL24	protein_coding	protein_coding	C-C motif chemokine ligand 24 [Source:VGNC Symbol;Acc:VGNC:38886]	0.5171	1645	GO:0006955; GO:0007165; GO:0006935; GO:0060326	GO:0008009; GO:0005125	GO:0005576; GO:0005615	TRUE	1.67048	6.82263e-05	0.0128858	6	7166479	7180051	13573	-	27.3101	21.3664	22.8747	82.2886	49.9153	37.6482	45.5271	15.8545	186.154	324.124	22.0033	27.1892	15.5425	39.0092	15.0333	20.3534	20.3032	14.6674	148.549	19.5591	21.4411	32.9705	1.25091	0.834511	1.13776	1.41626	1.49288	1.06396	1.36177	0.552101
ENSCAFG00000030089	ENSCAFT00000083798; ENSCAFT00000048791		protein_coding	protein_coding		0.4294	1258		GO:0030246	GO:0016020; GO:0016021	TRUE	1.66819	3.68821e-06	0.00236066	20	46584293	46589424	5132	-	31.2115	77.361	130.554	374.313	182.585	59.7941	192.005	92.2444	297.648	826.245	101.971	215.701	169.92	231.261	105.233	89.1672	111.019	191.077	674.494	346.311	186.966	99.9178	1.86941	3.95102	8.49122	8.42411	7.14073	2.20966	7.50989	4.20041
ENSCAFG00000008693	ENSCAFT00000013806	ADGRG3	protein_coding	protein_coding	adhesion G protein-coupled receptor G3 [Source:VGNC Symbol;Acc:VGNC:37645]	0.5601	1680	GO:0007166; GO:0007186; GO:0030183; GO:0030334; GO:0032792; GO:1901223	GO:0004888; GO:0004930	GO:0016021; GO:0016020; GO:0005886	TRUE	1.66427	7.11489e-05	0.0130627	2	58781680	58802534	20855	-	124.289	151.775	89.2673	1665.84	349.407	89.6912	190.826	140.529	337.468	735.068	233.574	182.168	235.729	432.285	77.6718	128.905	121.819	127.816	749.437	222.053	227.276	189.803	5.57432	5.80441	4.34755	28.0734	10.2324	2.48192	5.58895	4.79168
ENSCAFG00000029709	ENSCAFT00000045151		protein_coding	protein_coding		0.4379	660	GO:0051016; GO:0051693; GO:0030036	GO:0003779; GO:0051015	GO:0008290; GO:0030479	TRUE	1.66269	0.149209	0.38768	11	60158566	60159426	861	+	0	0	1.65126	555.895	0	0	67.2361	0	259.338	482.359	219.953	456.045	330.097	0	364.574	1.39786	0	422.368	1.88648	279.947	0	0	0	0	0.204707	23.8462	0	0	5.01257	0
ENSCAFG00000041732	ENSCAFT00000087677		protein_coding	protein_coding		0.3969	3306				FALSE	1.63666	0.144687		15	34615330	34618635	3306	-	7.85711	14.5084	9.11034	802.335	11.9111	0	4.56842	0	9.01246	891.475	20.3396	1.71775	5.73026	14.0933	377.295	2.25781	7.95635	809.038	3.6617	9.45451	18.5602	469.937	0.179073	0.281957	0.225472	6.87104	0.177257	0	0.067993	0
ENSCAFG00000008551	ENSCAFT00000013572		protein_coding	protein_coding		0.5919	642	GO:0006749	GO:0004364; GO:0005515		FALSE	1.63648	0.00309605		14	6514667	6515364	698	-	0	0	0	0	0	0	0	0	0	0	0	96.5763	0	0	0	0	0	105.568	0	0	0	0	0	0	0	0	0	0	0	0
ENSCAFG00000029376	ENSCAFT00000039254; ENSCAFT00000045838		protein_coding	protein_coding		0.4438	1996		GO:0008194; GO:0016740; GO:0016757; GO:0015020	GO:0016020; GO:0016021; GO:0043231	FALSE	1.62693	2.7803e-06		13	58911361	58932913	21553	-	0.557349	1.47354	0	88.1104	14.5681	0	18.4786	1.09422	9.73175	18.4596	1.00929	0	2.46263	28.467	0	0	0	5.88511	32.7271	0	1.33209	0	0.0210395	0.0474318	0	1.24979	0.359086	0	0.455522	0.0314034
ENSCAFG00000001502	ENSCAFT00000044904	CARD10	protein_coding	protein_coding	caspase recruitment domain family member 10 [Source:VGNC Symbol;Acc:VGNC:38713]	0.6471	3624	GO:0042981; GO:0007250; GO:0090051; GO:1900182			TRUE	1.62434	5.76819e-05	0.0120828	10	27053915	27079341	25427	+	7.24553	2.94709	2.23168	34.1197	19.0153	2.2146	22.2792	6.48594	60.7243	119.617	5.07769	4.53155	6.47607	33.4364	7.51663	0.969209	3.12357	0	60.2227	3.45161	12.007	6.23766	0.150644	0.0522483	0.0503855	0.266555	0.25815	0.0284089	0.302491	0.102522
ENSCAFG00000019198	ENSCAFT00000030475		protein_coding	protein_coding		0.434	765		GO:0003676; GO:0003723	GO:0005634	TRUE	1.61706	0.0252032	0.1647	6	36827415	36828986	1572	-	19.6742	0	0	345.296	1.41564	13.4921	42.6395	26.7868	286.716	3.31211	1.52211	23.1711	24.003	21.3205	51.1314	20.4564	25.5202	56.9937	4.70843	0	44.7771	12.6711	1.93779	0	0	12.7791	0.0910437	0.819908	2.74253	2.00582
ENSCAFG00000028888	ENSCAFT00000038123; ENSCAFT00000046436		protein_coding	protein_coding		0.3856	2558		GO:0008194; GO:0016740; GO:0016757; GO:0015020	GO:0016020; GO:0016021; GO:0043231	TRUE	1.60657	5.08006e-08	8.36105e-05	JH373619.1	69	12893	12825	-	0	0	0	50.5426	29.3341	0	31.9621	0	31.7917	6.40678	0	0	1.52321	21.3656	0	0	0	3.00632	20.1078	0	0	0	0	0	0	0.559406	0.564195	0	0.614803	0
ENSCAFG00000040975	ENSCAFT00000089749		protein_coding	protein_coding		0.3932	3828				FALSE	1.60263	0.008138		33	25011508	25015335	3828	+	11.8558	2.07223	3.86461	17.788	4.71579	0	4.45292	17.0989	4.71667	6.73112	1.59284	306.338	1.7214	4.22906	3.03158	19.5376	4.1559	4.82584	2.11044	0	1.82113	0	0.233361	0.0347803	0.0826029	0.13156	0.0606093	0	0.0572367	0.255876
ENSCAFG00000009664	ENSCAFT00000043706; ENSCAFT00000080222; ENSCAFT00000080528; ENSCAFT00000015353; ENSCAFT00000060466	MATN4	protein_coding	protein_coding	matrilin 4 [Source:VGNC Symbol;Acc:VGNC:43042]	0.6199	3431		GO:0005509	GO:0062023	TRUE	1.60126	1.40073e-06	0.0011527	24	32599508	32613872	14365	-	13.3837	30.9644	18.633	98.3933	52.3699	13.3253	71.7399	27.4117	103.061	158.219	29.7387	23.7584	15.5551	107.528	25.0554	17.4728	20.6269	35.0514	166.193	27.7773	14.6088	32.1068	0.293918	0.579841	0.444348	0.811922	0.750962	0.180552	1.02882	0.457665
ENSCAFG00000000376	ENSCAFT00000000590		protein_coding	protein_coding		0.4383	486	GO:0015986; GO:0006811	GO:0015078	GO:0000276; GO:0016020; GO:0005739; GO:0005743; GO:0000274	FALSE	1.56659	0.0342818		10	8733889	8734374	486	-	0	0	0.920067	0	0	1.47731	0	0	0	103.541	0	108.954	50.9792	0	0	0	0	104.788	0	0	1.17072	0	0	0	0.154898	0	0	0.141313	0	0
ENSCAFG00000005660	ENSCAFT00000009109; ENSCAFT00000063550	TNFAIP6	protein_coding	protein_coding	TNF alpha induced protein 6 [Source:VGNC Symbol;Acc:VGNC:47651]	0.4139	1366	GO:0007155; GO:0050728	GO:0005540	GO:0005615	TRUE	1.56509	0.000172552	0.0218458	19	52607713	52623811	16099	+	7.24553	2.94709	3.90544	228.802	27.7307	6.64379	7.74929	5.76528	6.96836	17.3638	13.5405	40.7839	18.133	24.6793	7.51663	12.5997	17.9605	27.2395	62.8992	26.4623	4.28822	16.9308	0.399658	0.138615	0.233928	4.74219	0.998775	0.226106	0.279134	0.24177
ENSCAFG00000024130	ENSCAFT00000037343		protein_coding	protein_coding		0.4885	348	GO:0006412	GO:0003735; GO:0046872; GO:0019843; GO:0003723	GO:0005840; GO:0022625	TRUE	1.56093	0.190285	0.439987	X	86435089	86435436	348	+	0	0	0	111.23	0	0	0	0	173.319	207.216	0	309.364	184.256	0	279.416	0	0	437.608	0	1.37168e-07	0	0	0	0	0	9.04925	0	0	0	0
ENSCAFG00000042169	ENSCAFT00000085990		protein_coding	protein_coding		0.4727	1098	GO:0015031; GO:0007264; GO:0043547; GO:0050790	GO:0005093; GO:0005092; GO:0005096	GO:0005737	FALSE	1.54917	0.126879		X	92607060	92609167	2108	-	0.643253	0.835145	0	0	0	0	0	0.822986	0	217.173	0	157.391	0	0	174.014	0	0	179.235	0	0	0.970947	0	0.0441416	0.0488683	0	0	0	0	0	0.0429361
ENSCAFG00000048378	ENSCAFT00000078478	H3C10	protein_coding	protein_coding	H3 clustered histone 10 [Source:VGNC Symbol;Acc:VGNC:83761]	0.7032	411		GO:0046982; GO:0003677	GO:0000786; GO:0005634	TRUE	1.54326	0.00456755	0.0838409	35	25002450	25002860	411	+	8.29274	0	0	79.8117	7.64302	2.00088	40.2273	7.608	24.9973	85.6441	1.46698	65.9365	2.07181	5.06281	0	41.46	6.27221	58.7574	49.8919	56.2118	46.0368	1.92787	1.52029	0	0	5.49787	0.914914	0.226322	4.81594	1.06038
ENSCAFG00000006007	ENSCAFT00000009690		protein_coding	protein_coding		0.5075	1399	GO:0055114; GO:0006120; GO:0009060; GO:0032981	GO:0051539; GO:0016651; GO:0003954	GO:0016020; GO:0070469; GO:0005747	FALSE	1.52223	0.00162311		21	26708727	26710176	1450	+	1.97699	0.871881	1.35106	1.20265	3.86324	4.06965	1.18762	2.55186	0	2.29162	3.0481	3.28448	1.49709	2.85722	0	1.15688	3.72102	217.891	0	6.89509	0	1.06825	0.106477	0.0400412	0.0790167	0.0243383	0.13586	0.135234	0.0417696	0.104489
ENSCAFG00000010097	ENSCAFT00000011499		protein_coding	protein_coding		0.4181	885		GO:0003676	GO:0005634	TRUE	1.51989	0.154714	0.394634	2	48431731	48432615	885	+	0	0	0	380.743	0	70.5588	448.896	0	280.289	0	4.70098	4.26759	0	0	0	93.2152	1.60351	4.79318	236.793	259.176	123.963	307.252	0	0	0	12.1803	0	3.70643	24.9577	0
ENSCAFG00000041969	ENSCAFT00000079444		protein_coding	protein_coding		0.3965	3009				FALSE	1.51502	0.00615623		14	45846846	45849854	3009	+	7.21694	2.39529e-73	0	11.9945	218.026	14.9782	0	3.91377	3.06095	0	0	34.6827	10.3192	2.24809	3.00665	0	2.9574	2.3016	2.13394	8.41243	3.97999	1.81839	0.180717	5.1145e-75	0	0.112857	3.56486	0.231411	0	0.0745085
ENSCAFG00000008336	ENSCAFT00000013236		protein_coding	protein_coding		0.4242	396	GO:0006412	GO:0003735	GO:0005840	TRUE	1.51146	0.0698211	0.264347	21	7927729	7928124	396	+	0	72.7669	0	1169.4	757.856	129.338	859.587	308.594	1503.18	1274.27	1310.52	2734.12	0	654.959	2460.45	1186.02	473.216	2472.81	3720.97	2383.63	489.525	919.859	0	11.8061	0	83.6061	94.1561	15.1837	106.806	44.64
ENSCAFG00000002152	ENSCAFT00000063032; ENSCAFT00000081205; ENSCAFT00000091720; ENSCAFT00000060671; ENSCAFT00000069946; ENSCAFT00000003386	IL1R2	protein_coding	protein_coding	interleukin 1 receptor type 2 [Source:VGNC Symbol;Acc:VGNC:41959]	0.4962	2430	GO:0019221	GO:0004910; GO:0004908; GO:0019966	GO:0016020; GO:0016021	TRUE	1.50874	0.000876801	0.0451699	10	40896669	41034113	137445	-	97.536	100.201	27.8961	622.182	133.107	31.0044	68.775	72.0659	93.5751	127.335	148.946	71.5985	126.931	234.055	100.222	77.5367	69.4993	98.4814	452.339	827.234	85.7643	143.466	3.02432	2.64931	0.939287	7.24904	2.69496	0.593149	1.3926	1.69885
ENSCAFG00000018828	ENSCAFT00000036541	CIDEA	protein_coding	protein_coding	cell death inducing DFFA like effector a [Source:VGNC Symbol;Acc:VGNC:39271]	0.6304	1315	GO:0019915; GO:0006915; GO:0042981; GO:0001659; GO:0001818; GO:0006629; GO:0008219; GO:0010890; GO:0030512; GO:0032720; GO:0035634; GO:0050995; GO:0070417; GO:0120163; GO:1900118; GO:1902510	GO:0042803	GO:0005811; GO:0005634; GO:0005737; GO:0005739; GO:0005740	TRUE	1.5076	0.0169254	0.141686	7	77684863	77702934	18072	+	45.1453	56.7314	11.7163	643.256	27.7307	102.979	8.71795	79.9932	14.9322	123.476	30.4661	55.2849	25.9043	70.0573	25.0554	12.5997	38.2637	251.442	13.3828	380.827	156.949	8.01985	2.58675	2.77182	0.729	13.8493	1.03751	3.64057	0.326204	3.48465
ENSCAFG00000016577	ENSCAFT00000026249		protein_coding	protein_coding		0.5784	408		GO:0030246; GO:0043236	GO:0005615	TRUE	1.50096	0.0505637	0.227325	X	50634405	50634812	408	-	0.671683	0.871844	23.9832	0	35.196	79.384	72.7037	31.7528	99.771	287.861	13.8352	0	45.7482	0	0	0	17.3173	239.073	125.781	20.46	25.4169	55.0188	0.124043	0.137292	4.80959	0	4.24415	9.04524	8.76795	4.45815
ENSCAFG00000049529	ENSCAFT00000070342		protein_coding	protein_coding		0.392	2112				FALSE	1.49333	0.00391828		29	12693758	12695869	2112	-	0	4.39702	1.26524	88.1195	41.8502	0	6.19232	3.4593	97.1431	0	3.48886	0	1.58342	1.63781	3.00517	0	2.03812	16.3987	0	12.6528	22.5004	0	0	0.133762	0.0490161	1.18127	0.9749	0	0.144265	0.0938266
ENSCAFG00000043327	ENSCAFT00000071963		protein_coding	protein_coding		0.3964	3138				FALSE	1.49054	0.00110851		11	33281616	33284753	3138	-	5.92462	1.44942	0	0	0	0	4.07372	0	1.37994	0	0	163.808	0	1.40567	0	0	0	2.22759	0	17.0201	0	1.35814	0.142258	0.0296762	0	0	0	0	0.0638763	0
ENSCAFG00000023356	ENSCAFT00000035872		protein_coding	protein_coding		0.4705	1524	GO:0007166; GO:0007186; GO:0007189	GO:0004888; GO:0004930	GO:0016021; GO:0016020; GO:0005887	TRUE	1.48912	0.0291969	0.173838	20	53240614	53273213	32600	-	63.8203	0	68.4496	328.547	131.451	140.879	183.458	0	166.704	432.075	34.0274	0	154.475	499.474	50.1109	34.276	52.228	105.858	74.7105	10.3548	67.0657	92.6738	3.15532	0	3.67492	6.10355	4.2436	4.29744	5.92314	0
ENSCAFG00000010840	ENSCAFT00000017233	ADRA2A	protein_coding	protein_coding	adrenoceptor alpha 2A [Source:VGNC Symbol;Acc:VGNC:52983]	0.5989	2154	GO:0030168; GO:0019229; GO:0006940; GO:0007186; GO:0007165; GO:0071880; GO:0001819; GO:0030335; GO:0032147; GO:0032148; GO:0032870; GO:0035624; GO:0042593; GO:0042596; GO:0043406; GO:0043410; GO:0045741; GO:0046676; GO:0050995; GO:0051044; GO:0061179; GO:0071875; GO:0071881; GO:0071882; GO:0090303; GO:2000300	GO:0004938; GO:0004935; GO:0004930; GO:0051379; GO:0019901; GO:0031696; GO:0031996; GO:0032795; GO:0042803; GO:0046982; GO:0051380	GO:0016021; GO:0016020; GO:0005886; GO:0005887; GO:0005737; GO:0043235; GO:0098691	TRUE	1.48618	4.51733e-05	0.0102047	28	22367780	22370684	2905	+	17.2778	14.7354	20.0851	45.1584	43.5768	28.7898	35.8404	25.2231	69.6836	169.779	12.6942	26.283	15.5426	99.5132	15.0333	9.69209	10.1516	20.9535	147.211	12.6559	35.1634	8.91095	0.604383	0.439526	0.762941	0.593557	0.99533	0.621355	0.818708	0.670787
ENSCAFG00000005198	ENSCAFT00000008389		protein_coding	protein_coding		0.5083	1383	GO:0006457	GO:0051082; GO:0005524; GO:0000166; GO:0016887	GO:0005737	FALSE	1.48476	0.000147668		21	21757631	21759477	1847	-	0	0	0	2.20682	0.855778	0	0	0	0	83.7832	0	0	0	0	0	1.08471	0	95.6293	0	0	0.926118	0	0	0	0	0.0451767	0.0304436	0	0	0
ENSCAFG00000041719	ENSCAFT00000077059		protein_coding	protein_coding		0.3998	2649				FALSE	1.47946	0.00368568		30	14933564	14936212	2649	-	5.21749	0	0	0	0	4.15478	0	8.57059e-61	0	0	0	188.11	0	0	0	0	3.67352e-289	0	0	1.73938	1.96406	0	0.148405	0	0	0	0	0.0729145	0	1.85336e-62
ENSCAFG00000046284	ENSCAFT00000090396		protein_coding	protein_coding		0.3918	3828				FALSE	1.47136	0.00515254		29	35512661	35516488	3828	-	4.33877	4.32897	2.41497	7.47945	1.21874	0	2.91065	1.3536	1.30014	2.2354	1.14247	230.567	4.59767	2.86218	2.90009	2.67494	9.38257	0	0	0	2.92869	1.33229	0.0854012	0.0726574	0.051618	0.0553181	0.0156638	0	0.0374128	0.0202559
ENSCAFG00000014790	ENSCAFT00000023479		protein_coding	protein_coding		0.4047	771		GO:0005515		FALSE	1.47107	0.0538146		X	40254368	40255308	941	-	0.657839	0	0.649369	48.7183	0	0	0	0	0	88.7699	0	67.2621	1.54418	0	91.1411	0	0	149.304	1.5762	0	1.00051	0	0.0642886	0	0.0689127	1.78899	0	0	0	0
ENSCAFG00000042938	ENSCAFT00000003970		protein_coding	protein_coding		0.4591	342		GO:0003924; GO:0005525		TRUE	1.46205	0.252782	0.508419	15	58853343	58854742	1400	-	0	418.528	0	4181.17	2706.21	2337.68	2.17212	726.295	4737.82	5393.58	5.14008	3.55878	4939.21	1424.92	0	5.7565	4.77774	0	3204.71	1193.12	1453.99	4.36848	0	78.6259	0	346.132	389.307	317.766	0.312506	121.652
ENSCAFG00000048708	ENSCAFT00000064753		protein_coding	protein_coding		0.4023	2160				TRUE	1.46136	0.083696	0.289829	27	21506526	21508685	2160	+	6.2136	42.1725	0	146.922	114.972	61.4613	0	3.12668e-268	121.773	315.859	1.94987	233.528	176.086	210.026	12.6896	231.71	4.08266e-102	165.141	305.243	4.51437	1.9676	102.126	0.21675	1.25442	0	1.92577	2.61875	1.3228	0	8.29204e-270
ENSCAFG00000042234	ENSCAFT00000061304		protein_coding	IG_V_gene		0.567	321				FALSE	1.4593	0.0226824		JH373429.1	8516	8836	321	-	0.519273	11.9829	0.790105	0	171.329	0	43.7478	0.837183	0.707232	0	0	3.01743	1.32552	0.846603	0	0	0	2.17439	0	60.2104	0.744348	36.1579	0.121888	2.39842	0.201392	0	26.2593	0	6.70583	0.149399
ENSCAFG00000049667	ENSCAFT00000062522		protein_coding	IG_V_gene		0.567	321				FALSE	1.4593	0.0226824		17	37803975	37804295	321	-	0.519273	11.9829	0.790105	0	171.329	0	43.7478	0.837183	0.707232	0	0	3.01743	1.32552	0.846603	0	0	0	2.17439	0	60.2104	0.744348	36.1579	0.121888	2.39842	0.201392	0	26.2593	0	6.70583	0.149399
ENSCAFG00000029003	ENSCAFT00000029158		protein_coding	protein_coding		0.5208	891		GO:0003676; GO:0003723	GO:1990904	TRUE	1.45913	0.0991717	0.318829	9	13039604	13040584	981	+	0	0	1.34496	146.564	111.359	2.47275	173.757	75.6404	0	0	165.798	0	3.67042	67.7044	0	2.67073	2.04365	233.954	130.389	127.851	2.12287	99.562	0	0	0.123507	4.65714	6.14902	0.129018	9.59549	4.86305
ENSCAFG00000016012	ENSCAFT00000025399	KRT27	protein_coding	protein_coding	keratin 27 [Source:VGNC Symbol;Acc:VGNC:55623]	0.5089	1570	GO:0031069	GO:0005198	GO:0005882	FALSE	1.45878	3.38768e-05		9	21899575	21904867	5293	+	2.78674	2.94709	12.2743	101.355	37.2384	2.2146	13.5613	3.6033	7.96384	32.7983	1.69256	1.81262	3.88564	37.417	2.50554	2.90763	11.7134	18.8581	44.1633	9.20428	6.0035	8.01985	0.133742	0.120604	0.639672	1.82775	1.16694	0.0655756	0.425012	0.131472
ENSCAFG00000000364	ENSCAFT00000087301; ENSCAFT00000000572	WIF1	protein_coding	protein_coding	WNT inhibitory factor 1 [Source:VGNC Symbol;Acc:VGNC:48409]	0.6384	2072	GO:0045600; GO:0048856	GO:0005102	GO:0005576; GO:0009986	TRUE	1.4514	4.24995e-06	0.00257704	10	7659491	7726859	67369	-	0	0.736772	0.557921	40.1407	23.7692	0	10.6553	0	25.8824	38.5863	1.69256	0.906309	3.88564	22.291	0	0	1.56178	2.09535	25.4274	0	2.57293	0.891095	0	0.022846	0.0220315	0.548486	0.564393	0	0.253032	0
ENSCAFG00000042618	ENSCAFT00000078187		protein_coding	protein_coding		0.3898	3828				FALSE	1.44938	0.00251983		20	12096122	12099949	3828	+	0	0	3.8613	1.29599	1.91612	2.17482	3.29447e-06	3.85986	1.9918	0	1.41045	6.42134	2.87504	6.8435	0	1.46227	2.39303	4.56992	0	197.32	3.7191	3.5343	0	0	0.0825322	0.0095852	0.0246268	0.0264119	4.23463e-08	0.0577606
ENSCAFG00000025083	ENSCAFT00000025353	FADS1	protein_coding	protein_coding	fatty acid desaturase 1 [Source:VGNC Symbol;Acc:VGNC:51870]	0.5647	1438	GO:0006629	GO:0016491	GO:0016021	TRUE	1.43461	0.0199406	0.150766	18	54659406	54670623	11218	+	2583.29	916.404	457.302	16238.7	831.018	1399.1	202.87	1275.14	1109.74	846.555	685.796	673.494	880.923	2252.81	356.444	928.42	614.367	532.732	6256.97	1020.73	2027.67	1098.83	135.358	40.9445	26.0199	319.715	28.4321	45.2313	6.94163	50.796
ENSCAFG00000042828	ENSCAFT00000060997		protein_coding	protein_coding		0.3944	3306				FALSE	1.42948	0.00139489		3	86921272	86924577	3306	+	0	0	1.88264	0	0	0	0	0	0	0	2.6751	0	0	1.92052	6.0471	0	2.15559e-228	0	5.46921	170.278	0	0	0	0	0.0465935	0	0	0	0	0
ENSCAFG00000016642	ENSCAFT00000026385		protein_coding	protein_coding		0.4498	598	GO:0006412	GO:0003735	GO:0005840	FALSE	1.42341	0.353897		X	119370006	119376383	6378	+	2.31857	1.66243	1.12233	7.5766	3.79933	1949.06	981.486	0	2.3408	4793.99	1944.2	2.31189	3.40399	5.3123	5.89685	1915.08	0	7448.42	3.22733	2.84741	1.9161	1.95373	0.292138	0.178611	0.153561	0.35871	0.312581	151.52	80.7578	0
ENSCAFG00000015048	ENSCAFT00000023903; ENSCAFT00000062191	SLC27A2	protein_coding	protein_coding	solute carrier family 27 member 2 [Source:VGNC Symbol;Acc:VGNC:46330]	0.4678	1980	GO:0015908; GO:0000038; GO:0001561; GO:0001676; GO:0006635; GO:0006699; GO:0042760; GO:0044539; GO:0097089	GO:0031957; GO:0004467; GO:0005324; GO:0015245; GO:0019899; GO:0050197; GO:0070251	GO:0016021; GO:0005777; GO:0005778; GO:0005779; GO:0005783; GO:0005788; GO:0005789; GO:0005886; GO:0030176	TRUE	1.41208	0.00306147	0.0718354	30	16156063	16196829	40767	+	57.9643	13.2619	9.48465	235.827	102.207	14.3949	33.9031	46.8429	35.8372	13.5052	115.094	130.509	58.2846	359.84	67.6496	43.6144	49.1962	64.9559	112.416	353.214	75.4726	34.7526	2.20579	0.430335	0.391938	3.37208	2.53965	0.337979	0.842512	1.35522
ENSCAFG00000041062	ENSCAFT00000070956		protein_coding	protein_coding		0.3916	3828				TRUE	1.39663	0.056643	0.239392	16	11555834	11559661	3828	+	0	0	0	93.3322	56.1097	0	27.6916	1.44908e-203	0	60.781	0.311534	0	0	62.9053	0	0	0	0	0	0	68.1498	0	0	0	0	0.690287	0.721145	0	0.35594	2.16847e-205
ENSCAFG00000017769	ENSCAFT00000028231; ENSCAFT00000074330; ENSCAFT00000089555	DNAH9	protein_coding	protein_coding	dynein axonemal heavy chain 9 [Source:VGNC Symbol;Acc:VGNC:40019]	0.5809	9388	GO:0003341; GO:0007018	GO:0008569; GO:0005524; GO:0000166; GO:0051959; GO:0045505	GO:0030286; GO:0005737; GO:0005856; GO:0005874; GO:0042995; GO:0005929; GO:0031514; GO:0005930; GO:0036157; GO:0097729; GO:0120135	FALSE	1.38957	1.04361e-05		5	35730394	36058945	328552	+	0	0	0	20.0704	8.71536	0	17.4359	0.72066	16.9232	81.031	2.53884	0	1.29521	18.3104	0	0	1.56178	2.09535	5.35312	0	0.857643	0	0	0	0	0.0605275	0.045674	0	0.0913845	0.00439733
ENSCAFG00000015190	ENSCAFT00000024111	PLAU	protein_coding	protein_coding	plasminogen activator, urokinase [Source:VGNC Symbol;Acc:VGNC:52017]	0.527	2590	GO:0031639; GO:0006508; GO:0042730; GO:0001666; GO:0010469; GO:0014909; GO:0014910; GO:0030335; GO:0033628; GO:0042127; GO:2000097	GO:0008236; GO:0004252; GO:0016787; GO:0008233	GO:0005615; GO:0009986	TRUE	1.38708	0.000435316	0.0345881	4	24328925	24334851	5927	+	673.835	623.309	518.308	1121.93	1052.97	455.1	932.82	749.486	1599.74	4665.08	913.138	358.898	648.902	1488.72	373.326	654.216	653.606	712.419	4297.22	509.687	795.893	537.33	19.603	15.4622	16.3738	12.2642	20.0021	8.16872	17.7215	16.5766
ENSCAFG00000008181	ENSCAFT00000047852; ENSCAFT00000077243; ENSCAFT00000093688; ENSCAFT00000013012; ENSCAFT00000087219; ENSCAFT00000046890; ENSCAFT00000072631	PLSCR1	protein_coding	protein_coding	phospholipid scramblase 1 [Source:HGNC Symbol;Acc:HGNC:9092]	0.4867	1077	GO:0017121; GO:0090305; GO:0046718; GO:0006915; GO:0010288; GO:0010628; GO:0035456; GO:0045071; GO:0045089; GO:0045944; GO:0050765; GO:0051607; GO:0070782; GO:1905820; GO:2000373	GO:0017128; GO:0000287; GO:0001228; GO:0001618; GO:0004518; GO:0005154; GO:0005509; GO:0008270; GO:0017124; GO:0019899; GO:0032791; GO:0042609; GO:0045340	GO:0005886; GO:0005634; GO:0005654; GO:0005730; GO:0005737; GO:0005794; GO:0005829; GO:0005887; GO:0045121; GO:0048471; GO:0062023	TRUE	1.38106	0.000737381	0.0436859	23	41599843	41669112	69270	-	96.4216	139.25	106.563	1304.57	141.03	101.872	169.516	106.658	102.534	119.617	135.405	123.258	133.407	412.383	102.727	224.856	122.6	121.53	519.252	432.601	96.9137	154.159	6.74571	8.30704	8.09566	34.2944	6.4425	4.39728	7.74454	5.67294
ENSCAFG00000000808	ENSCAFT00000001266		protein_coding	protein_coding		0.4383	486	GO:0015986; GO:0006811	GO:0015078	GO:0000276; GO:0016020; GO:0005739; GO:0005743; GO:0000274	FALSE	1.37906	0.260347		30	4898687	4899172	486	+	4.33528	0	0	0	0	0	0	0	0	342.053	298.322	1.19648	0	0	0	0	0	513.612	0	244.152	119.152	0	0.672125	0	0	0	0	0	0	0
ENSCAFG00000045231	ENSCAFT00000066631; ENSCAFT00000076730	PNLIPRP3	protein_coding	protein_coding	pancreatic lipase related protein 3 [Source:HGNC Symbol;Acc:HGNC:23492]	0.4158	1604	GO:0006629; GO:0016042	GO:0052689; GO:0004806; GO:0005515; GO:0046872	GO:0005576	FALSE	1.37767	0.00535571		28	27058258	27091134	32877	+	0	0	0	0	0	0	0	0	0	0	0	0	0	0	0	0	0	0	0	149.57	0	0	0	0	0	0	0	0	0	0
ENSCAFG00000017236	ENSCAFT00000027299		protein_coding	protein_coding		0.4183	1157	GO:0019752; GO:0005975; GO:0055114	GO:0004459; GO:0016616; GO:0016491; GO:0003824		TRUE	1.37219	0.0335661	0.187362	4	48959922	48961238	1317	-	6.30278	5.73322	0	94.9203	9.68958	73.7622	128.897	22.6544	167.806	124.777	12.9549	258.899	115.273	11.3456	48.8528	103.401	5.80439	272.838	9.15885	103.55	10.8743	80.0612	0.410457	0.31837	0	2.32271	0.41203	2.96379	5.48164	1.12164
ENSCAFG00000030088	ENSCAFT00000038126		protein_coding	protein_coding		0.491	723		GO:0008194; GO:0016740; GO:0016757; GO:0015020	GO:0016020; GO:0016021; GO:0043231	FALSE	1.37098	3.31544e-07		JH373385.1	4529	10590	6062	+	0	0	0	51.8584	24.4523	0	8.16479	0	33.1347	6.39194	0	1.1815	0	9.90403	0	0.943918	0	1.00114	17.2756	0.0269289	0.516533	0	0	0	0	2.03072	1.66394	0	0.555659	0
ENSCAFG00000003714	ENSCAFT00000005968		protein_coding	protein_coding		0.4304	948	GO:0007268; GO:0030036; GO:0035556; GO:0010862; GO:0030511	GO:0005515; GO:0045545	GO:0005737; GO:0005886; GO:0045202	TRUE	1.35786	0.185039	0.434181	17	11673453	11674530	1078	-	0	0	0	1.36484	0	1.495	0	0	93.2805	191.72	1.13045	162.1	193.583	0	125.908	0	0	204.539	60.883	82.0833	0	1.22973	0	0	0	0.0407607	0	0.0733127	0	0
ENSCAFG00000047823	ENSCAFT00000070480		protein_coding	protein_coding		0.3864	3147				FALSE	1.35372	0.000275933		10	42762534	42765680	3147	-	0	0	0	0	1.28891	0	0	1.56166	1.35894	0	0	0	0	0	0	0	0	0	0	145.997	0	0	0	0	0	0	0.0201503	0	0	0.0284263
ENSCAFG00000031244	ENSCAFT00000043145		protein_coding	protein_coding		0.5674	393	GO:0015986; GO:1902600; GO:0006811	GO:0015078; GO:0008289	GO:0033177; GO:0045263; GO:0016020; GO:0016021	TRUE	1.35032	0.160272	0.402671	34	16977199	16977591	393	+	0	0	0	97.6293	0	0	72.3877	0	44.8764	329.324	71.1167	216.509	128.177	0	138.683	142.863	1.14629	220.712	54.881	101.366	0	0	0	0	0	7.03327	0	0	9.06304	0
ENSCAFG00000023324	ENSCAFT00000046588	S100A12	protein_coding	protein_coding	S100 calcium binding protein A12 [Source:VGNC Symbol;Acc:VGNC:45824]	0.4391	419	GO:0006805; GO:0031640; GO:0043123; GO:0050832; GO:0061844	GO:0005509; GO:0046872; GO:0050786	GO:0005634; GO:0005737	TRUE	1.34962	0.00102267	0.0470017	7	43554146	43555475	1330	+	4595.34	2294.31	2158.59	26572.2	8000.7	4206.63	5694.76	3402.95	8514.34	7285.08	8302.02	10234.9	7315.37	18946.5	9548.63	11318.4	12484.1	20373.1	42906.6	27597.9	7494.09	9752.14	826.366	351.807	421.521	1795.49	939.445	466.732	668.748	465.237
ENSCAFG00000016113	ENSCAFT00000061611; ENSCAFT00000025558		protein_coding	protein_coding		0.4669	1920	GO:0006412; GO:0006413; GO:0001732; GO:0002183	GO:0003743	GO:0005852; GO:0005737; GO:0016282; GO:0033290	TRUE	1.34516	0.0769978	0.278259	7	38661761	38664085	2325	-	10.1267	36.6436	4.38769	1559.35	838.767	608.267	349.12	22.8474	1025.58	1249.8	1591.83	1496.8	977.155	582.811	27.8614	901.123	10.3177	1957.82	1264.56	1266.67	490.678	722.619	0.397407	1.22621	0.18698	22.9939	21.493	14.7279	8.94695	0.681659
ENSCAFG00000032731	ENSCAFT00000047013		protein_coding	protein_coding		0.5242	641	GO:0006955	GO:0008009	GO:0005576	FALSE	1.33949	3.59082e-05		9	37734586	37740058	5473	+	1.67205	0.736772	1.11584	20.0704	61.0076	0	19.3732	10.0892	39.8192	40.5155	2.53884	17.2199	3.88564	30.252	2.50554	5.81525	5.46624	6.28605	5.35312	14.957	7.71879	11.5842	0.196544	0.0738486	0.142431	0.886477	4.68255	0	1.48712	0.901638
ENSCAFG00000017007	ENSCAFT00000026937	ASPHD1	protein_coding	protein_coding	aspartate beta-hydroxylase domain containing 1 [Source:VGNC Symbol;Acc:VGNC:38187]	0.6531	1104	GO:0018193	GO:0051213	GO:0016020; GO:0016021	TRUE	1.33852	1.54346e-05	0.00613179	6	17941574	17945217	3644	+	8.36023	0.736772	9.48465	97.3414	16.6384	6.64379	15.4986	6.48594	26.878	17.3638	6.77025	22.6577	3.88564	52.543	2.50554	5.81525	7.02802	27.2395	17.3977	39.1182	11.1494	20.4952	0.570582	0.0428777	0.702933	2.49631	0.741481	0.279765	0.690755	0.336539
ENSCAFG00000006315	ENSCAFT00000010213		protein_coding	protein_coding		0.4175	1157	GO:0016310; GO:0006468; GO:0010906	GO:0004672; GO:0000166; GO:0005524; GO:0016301; GO:0016740; GO:0004740	GO:0005739; GO:0005759	FALSE	1.33673	0.0195704		21	28950108	28951341	1234	+	0	0	0	1.41231	0	0	0	0	23.5977	68.3752	0	78.6162	1.8391	0	52.9659	0	0	3.09613	47.115	18.7324	0	0	0	0	0	0.0345595	0	0	0	0
ENSCAFG00000000522	ENSCAFT00000000818; ENSCAFT00000063233; ENSCAFT00000089153; ENSCAFT00000077099	SNCAIP	protein_coding	protein_coding	synuclein alpha interacting protein [Source:VGNC Symbol;Acc:VGNC:46597]	0.4515	1794	GO:0008219; GO:0042417; GO:0046928; GO:0090083	GO:0005515; GO:0031625; GO:0042802	GO:0005654; GO:0005737; GO:0036464	FALSE	1.32257	3.96995e-05		11	12301719	12375560	73842	+	2.2294	0	2.7896	7.02463	9.50767	2.2146	4.8433	0	4.9774	61.738	0	0	1.29521	14.3299	0	0	0	23.0488	37.4719	0	0	0	0.093634	0	0.127228	0.110859	0.260741	0.0573878	0.132838	0
ENSCAFG00000006196	ENSCAFT00000010067; ENSCAFT00000082270	CPNE4	protein_coding	protein_coding	copine 4 [Source:VGNC Symbol;Acc:VGNC:39563]	0.469	1398	GO:0071277	GO:0005544	GO:0005886	FALSE	1.3214	0.105406		23	28622845	29077642	454798	-	3.46774	4.72005	1.40113	7.78093	0.792306	2.81294	1.2532	4.54723	3.5936	245.046	8.88722	5.78739	3.46641	0	167.28	3.4867	2.91948	284.335	3.46715	8.63157	8.4065	2.25512	0.1869	0.216924	0.0820035	0.157577	0.0278832	0.0935406	0.0441079	0.186325
ENSCAFG00000008273	ENSCAFT00000013125		protein_coding	protein_coding		0.4631	555	GO:0006412; GO:0002181	GO:0003735	GO:0015934; GO:0005840; GO:0022625	FALSE	1.31969	0.393944		15	51161768	51162322	555	-	93.3476	0	0	0	0	5.76847	0	880.408	0	3400.43	0	5691.03	0	0	4907.96	2592.03	0	5368.33	5393.89	0	1067.17	0	12.673	0	0	0	0	0.483187	0	90.8706
ENSCAFG00000048359	ENSCAFT00000088097		protein_coding	protein_coding		0.391	2046				TRUE	1.31943	0.230832	0.486696	12	48198498	48200543	2046	+	1.45491	0	0	1.31937	79.7385	0	40.9123	0	207.433	0	96.1807	467.4	363.129	0	0	160.243	0	228.024	0	392.518	0	1.94263	0.0535796	0	0	0.018257	1.91743	0	0.983896	0
ENSCAFG00000018816	ENSCAFT00000074271; ENSCAFT00000048136; ENSCAFT00000082702; ENSCAFT00000029874	RAI14	protein_coding	protein_coding	retinoic acid induced 14 [Source:VGNC Symbol;Acc:VGNC:45329]	0.4773	3962		GO:0003779; GO:0005515	GO:0001650; GO:0005654; GO:0005829	FALSE	1.30747	0.000297007		4	73461523	73585173	123651	-	3.34409	4.42063	5.5792	10.0352	9.50767	4.42919	19.3732	5.76528	32.8508	115.759	5.07769	1.81262	7.77128	11.1455	2.50554	5.81526	3.12357	18.8581	48.1781	0	7.71879	4.45547	0.0635964	0.0716864	0.115218	0.0717102	0.118064	0.0519706	0.240596	0.0833562
ENSCAFG00000008616	ENSCAFT00000013661		protein_coding	protein_coding		0.438	516	GO:0015986; GO:0006811	GO:0015078	GO:0000276; GO:0016020; GO:0005739; GO:0005743; GO:0000274	TRUE	1.30623	0.102057	0.323304	1	54219822	54220490	669	+	0	15.6265	3.50932	83.4249	45.0677	197.44	200.647	3.90776e-249	178.288	67.4852	0	213.665	1.83281	28.302	78.4503	169.976	5.01513e-55	119.501	292.523	67.5659	2.55236	104.955	0	1.94571	0.55646	4.57737	4.29707	17.7882	19.1331	4.3382e-250
ENSCAFG00000014913	ENSCAFT00000064460; ENSCAFT00000023672	NAT8L	protein_coding	protein_coding	N-acetyltransferase 8 like [Source:VGNC Symbol;Acc:VGNC:43628]	0.6704	1940		GO:0008080; GO:0017188	GO:0005737; GO:0005739; GO:0031966; GO:0016020; GO:0016021	FALSE	1.30324	3.45675e-07		3	62108003	62113737	5735	-	0	0	0	11.0387	5.54614	0	8.71795	0	18.9141	63.6673	0	0.906309	0	3.98053	0	0	0	0	29.4422	0	0.857643	0	0	0	0	0.161097	0.140652	0	0.221113	0
ENSCAFG00000014406	ENSCAFT00000022877	GPR82	protein_coding	protein_coding	G protein-coupled receptor 82 [Source:VGNC Symbol;Acc:VGNC:41444]	0.3828	1011	GO:0007186	GO:0004930	GO:0016021; GO:0016020	FALSE	1.29955	3.03168e-06		X	36107210	36108220	1011	+	1.1147	0.736772	2.23168	16.0563	8.71536	2.2146	3.87464	0.72066	15.9277	73.3138	2.53884	2.71893	2.59043	13.5338	0	0	0	8.3814	25.4273	1.15054	0.857643	0.891095	0.0830759	0.0468219	0.18061	0.449639	0.424123	0.101834	0.188574	0.040833
ENSCAFG00000009569	ENSCAFT00000039667; ENSCAFT00000039662; ENSCAFT00000075468	SPP1	protein_coding	protein_coding	secreted phosphoprotein 1 [Source:VGNC Symbol;Acc:VGNC:46756]	0.4353	1317	GO:0001503; GO:0007155; GO:0001649; GO:0006710; GO:0033280; GO:0045780; GO:0045893; GO:0071394; GO:2000866	GO:0050840; GO:0005178	GO:0005576; GO:0005615; GO:0005794	TRUE	1.29946	6.51983e-05	0.0127767	32	11353953	11362069	8117	+	42.3585	39.7857	35.7069	115.405	64.1768	39.8627	83.3048	66.3007	220.001	297.115	119.326	114.195	40.1516	148.872	135.299	77.5368	46.0726	127.816	124.46	334.806	42.8822	49.0102	2.42339	1.94092	2.21834	2.48089	2.39745	1.40711	3.11233	2.88379
ENSCAFG00000013692	ENSCAFT00000036183	ADORA3	protein_coding	protein_coding	adenosine A3 receptor [Source:VGNC Symbol;Acc:VGNC:37668]	0.4847	1601	GO:0001973; GO:0007186; GO:0008285; GO:0030336; GO:0032088	GO:0001609; GO:0004930	GO:0016021	TRUE	1.28865	0.00200492	0.0607496	17	63895408	63898666	3259	+	88.6185	218.821	127.206	544.911	356.538	509.357	392.308	98.0097	406.156	999.383	79.5504	277.331	360.069	988.763	140.31	106.613	144.465	588.793	457.692	42.5698	249.574	294.952	4.17063	8.78143	6.50096	9.63616	10.9565	14.7903	12.0569	3.50679
ENSCAFG00000014890	ENSCAFT00000081157; ENSCAFT00000023657; ENSCAFT00000038325; ENSCAFT00000023675	TUBG1	protein_coding	protein_coding	tubulin, gamma 1 [Source:NCBI gene (formerly Entrezgene);Acc:403695]	0.5842	1467	GO:0031122; GO:0007020; GO:0007017; GO:0000226; GO:0000278; GO:0007052; GO:0000070; GO:0000212	GO:0003924; GO:0005525; GO:0000166; GO:0005200; GO:0042802	GO:0000930; GO:0005874; GO:0005737; GO:0005634; GO:0005856; GO:0005815; GO:0005813; GO:0005819; GO:0000242; GO:0000794; GO:0005814; GO:0005827; GO:0005876; GO:0005881; GO:0005929; GO:0031252; GO:0036064; GO:0045177; GO:0055037; GO:0097730; GO:1990498	TRUE	1.28518	0.0020719	0.0615378	9	20322253	20363455	41203	-	874.48	538.58	501.013	861.019	495.191	847.083	618.974	495.814	613.215	4993.07	544.159	643.48	660.559	1425.83	701.551	754.045	580.983	4624.44	519.253	922.729	666.389	490.993	44.9147	23.5878	27.9435	16.617	16.6073	26.8437	20.7608	19.3607
ENSCAFG00000004765	ENSCAFT00000007665	CD177	protein_coding	protein_coding	CD177 molecule [Source:VGNC Symbol;Acc:VGNC:38934]	0.5564	1515				TRUE	1.28172	0.0354394	0.191475	1	111693005	111698742	5738	+	4.45879	69.2565	52.4445	567.992	186.192	15.5022	10.6553	183.768	14.9322	44.3742	33.8513	19.9388	18.133	70.8534	32.5721	192.873	27.3312	201.154	250.259	173.731	42.8822	16.9308	0.221755	2.93708	2.83237	10.6145	6.04651	0.475694	0.346061	6.94848
ENSCAFG00000000030	ENSCAFT00000000048		protein_coding	protein_coding		0.4486	807	GO:0031110; GO:0007049; GO:0051301	GO:0051010; GO:0008017; GO:0005515	GO:0005815; GO:0005737; GO:0005856; GO:0005874	TRUE	1.27402	0.100971	0.322136	1	5350045	5350851	807	+	0	27.834	0	567.954	74.0119	179.934	140.804	1.24306e-204	194.719	415.649	217.779	392.754	340.491	79.8964	322.198	192.819	0	612.496	301.812	276.727	60.872	129.789	0	2.216	0	19.9255	4.51217	10.3654	8.58502	8.82369e-206
ENSCAFG00000014990	ENSCAFT00000023772		protein_coding	protein_coding		0.4465	2450	GO:0055114; GO:0008202; GO:0070989	GO:0016712; GO:0004497; GO:0020037; GO:0016705; GO:0005506; GO:0046872; GO:0016491; GO:0008395; GO:0050649	GO:0016020; GO:0016021; GO:0005783; GO:0043231	FALSE	1.26296	0.000475528		6	9722640	9757612	34973	-	1.35337	0	1.32193	2.31068	3.54194	0	3.69604	0	0	62.5008	3.33617	1.21512	0	0	3.39033	2.59172	1.86529	78.5702	7.90739	11.0412	1.03632	2.13094	0.0416215	0	0.0441473	0.026702	0.0711266	0	0.0742288	0
ENSCAFG00000024333	ENSCAFT00000037577	H2BU1	protein_coding	protein_coding	H2B.U histone 1 [Source:VGNC Symbol;Acc:VGNC:83699]	0.6325	381	GO:0006334	GO:0046982; GO:0003677	GO:0000786; GO:0005634; GO:0005694; GO:0005654; GO:0005829	FALSE	1.26171	0.0109963		14	603816	604196	381	-	0	0	0.37225	0	0	0.787594	0	0	0	73.6275	0	0.593506	1.71687	0	21.3704	0	0	109.623	0	0	0	0	0	0	0.0799413	0	0	0.0961002	0	0
ENSCAFG00000024336	ENSCAFT00000037582	H2BU2	protein_coding	protein_coding	H2B.U histone 2 [Source:VGNC Symbol;Acc:VGNC:83744]	0.6457	381	GO:0006334	GO:0046982; GO:0003677	GO:0000786; GO:0005634; GO:0005694	FALSE	1.26171	0.0109963		14	599408	599788	381	+	0	0	0.37225	0	0	0.787594	0	0	0	73.6275	0	0.593506	1.71687	0	21.3704	0	0	109.623	0	0	0	0	0	0	0.0799413	0	0	0.0961002	0	0
ENSCAFG00000034918	ENSCAFT00000091895; ENSCAFT00000053944		protein_coding	protein_coding		0.4716	723				FALSE	1.25641	0.000178443		11	20348510	20350432	1923	+	7.80288	2.21031	0.557921	19.0669	40.4076	1.1073	17.4359	0	18.9142	32.7983	2.53884	9.9694	0	15.126	2.50554	0	8.58981	0	29.4422	1.15054	1.71528	0	0.813178	0.196419	0.0631387	0.746639	2.74968	0.071199	1.18661	0
ENSCAFG00000047982	ENSCAFT00000061282		protein_coding	IG_V_gene		0.5421	321				FALSE	1.25521	0.156536		JH373538.1	24712	25032	321	+	0	0	0	0	0	137.544	2.70593	1.12535e-146	0	0	5.64791	16.5919	0	134.506	0	0	0.608557	194.69	25.4162	119.772	11.361	26.3518	0	0	0	0	0	19.9198	0.414776	2.00823e-147
ENSCAFG00000016770	ENSCAFT00000026560; ENSCAFT00000080259	HSD3B7	protein_coding	protein_coding	hydroxy-delta-5-steroid dehydrogenase, 3 beta- and steroid delta-isomerase 7 [Source:VGNC Symbol;Acc:VGNC:41811]	0.607	1352	GO:0006694; GO:0055114; GO:0035754	GO:0003854; GO:0016616; GO:0016491; GO:0047016	GO:0005811	TRUE	1.24752	6.47017e-05	0.0127767	6	17219574	17223114	3541	-	61.3086	58.205	21.7589	153.538	70.5152	57.5795	80.3988	41.7982	112.49	293.255	62.6248	27.1893	37.5612	156.833	42.5943	52.3373	32.7975	108.958	216.802	81.688	78.9032	41.8815	3.41675	2.76599	1.31681	3.21521	2.56604	1.97988	2.926	1.77098
ENSCAFG00000044837	ENSCAFT00000070917		protein_coding	protein_coding		0.3848	3048				FALSE	1.2465	0.0121489		25	27462145	27465192	3048	-	0	6.37946	3.988	1.28186	6.52721	2.80081	0	7.83271	1.33087	0	1.37865	172.766	0	3.65814	0	0	0	0	0	3.07823	1.46088	6.3368	0	0.134473	0.107054	0.0119068	0.105358	0.0427185	0	0.147207
ENSCAFG00000048332	ENSCAFT00000059770		protein_coding	protein_coding		0.3901	2838				FALSE	1.24535	0.0398382		X	110143959	110146796	2838	-	2.04563	1.30315e-277	4.48944	0	0	8.09888	27.7514	39.7003	195.708	49.429	9.61587	1.28718	0	10.6337	10.9001	1.97476	2.69529e-134	0	14.0842	8.25487	3.22587	12.6641	0.0543104	2.95018e-279	0.129432	0	0	0.132666	0.481142	0.801335
ENSCAFG00000049498	ENSCAFT00000072407		protein_coding	protein_coding		0.403	2499				FALSE	1.24449	0.258408		8	2372687	2375185	2499	-	0	1.6127	1.30285	635.097	389.78	238.183	67.7646	1.48662	1.67725	8.55102	1.33409	2.64567	1.96727	1.54169	0	400.913	1.64977	2.58399	1.89531	350.458	1.63349	31.6111	0	0.0414623	0.042657	7.19522	7.67381	4.4309	1.33425	0.0340774
ENSCAFG00000048561	ENSCAFT00000072353	SVIP	protein_coding	protein_coding	small VCP interacting protein [Source:NCBI gene (formerly Entrezgene);Acc:100500800]	0.3377	2606				TRUE	1.24248	0.00916058	0.107946	21	44408474	44415739	7266	-	190.056	288.814	417.325	2810.86	549.86	262.43	133.675	345.917	587.333	899.059	263.193	1255.24	1010.27	456.965	1405.61	465.22	166.33	3021.49	654.419	606.332	409.954	305.645	5.4951	7.12052	13.1027	30.5376	10.3809	4.68151	2.52393	7.60377
ENSCAFG00000000798	ENSCAFT00000001241		protein_coding	protein_coding		0.5316	459			GO:0016020; GO:0016021	TRUE	1.24166	0.0721718	0.269178	13	13580884	13581342	459	-	0	18.5557	0	302.073	231.821	275.52	178.982	28.1128	232.501	527.817	192.523	211.998	304.847	184.16	197.312	212.661	2.4906e-31	617.244	349.23	203.906	87.9325	173.134	0	2.59736	0	18.6324	24.8483	27.9054	19.1866	3.50852
ENSCAFG00000045133	ENSCAFT00000022503		protein_coding	protein_coding		0.4673	321	GO:0006412	GO:0003735	GO:0005840	TRUE	1.23821	0.179351	0.427098	17	52628350	52628670	321	-	0	6.13345	0	163.645	84.383	0	91.7004	3.92553	169.927	286.48	189.27	442.3	291.107	0	581.018	159.612	0	545.26	576.371	292.646	29.7134	64.8672	0	1.22763	0	14.4334	12.9332	0	14.0562	0.700529
ENSCAFG00000014143	ENSCAFT00000022454		protein_coding	protein_coding		0.5675	1059	GO:0015031		GO:0016021; GO:0016020; GO:0032588; GO:0055038	FALSE	1.23807	0.0459705		5	21262138	21263262	1125	-	0	0	0.672467	0	0	0	0	0	0	74.9945	0	53.1574	38.9802	0	2.94424	0	0	83.7381	0	0	0	0	0	0	0.0519561	0	0	0	0	0
ENSCAFG00000049956	ENSCAFT00000061566		protein_coding	protein_coding		0.3934	3828				FALSE	1.2346	0.0394688		20	124568	128395	3828	-	15.3636	2.4049	11.2005	0	10.6171	25.2063	26.2284	0	2.95049	2.36273	1.89092	3.91132	4.01325	6.53579	0	8.77249	2.8218	0	249.334	0	11.188	3.87978	0.302406	0.0403639	0.239402	0	0.136455	0.306115	0.337133	0
ENSCAFG00000018162	ENSCAFT00000049107; ENSCAFT00000063800	HRH4	protein_coding	protein_coding	histamine receptor H4 [Source:VGNC Symbol;Acc:VGNC:41788]	0.3916	1723	GO:0043408; GO:0007204; GO:0006954; GO:0007186; GO:0007165; GO:0098664; GO:0007268; GO:0007187; GO:0007197	GO:0004969; GO:0004930; GO:0030594; GO:0004993; GO:0016907	GO:0016021; GO:0016020; GO:0005887; GO:0030425; GO:0045202	TRUE	1.23149	0.000486782	0.0364271	7	63918232	63932569	14338	-	44.4956	48.9585	43.5065	141.237	136.834	113.745	132.588	27.6191	140.658	317.026	45.2681	42.5986	94.5242	187.508	61.2508	29.6011	24.4774	120.224	137.258	17.0079	43.8922	63.4865	1.94581	1.82562	2.066	2.32078	3.90719	3.06898	3.78636	0.918242
ENSCAFG00000019328	ENSCAFT00000030700	TNFRSF4	protein_coding	protein_coding	TNF receptor superfamily member 4 [Source:VGNC Symbol;Acc:VGNC:47665]	0.6481	3029	GO:0006954; GO:0033209	GO:0005031; GO:0005515	GO:0009897	TRUE	1.22874	4.1249e-05	0.00983965	5	56401384	56404761	3378	-	35.6703	21.3664	31.8015	122.429	106.961	16.6095	50.3704	23.0611	44.7966	38.5862	16.0793	74.3173	11.6569	78.8145	42.5942	30.0455	46.0726	33.5256	148.549	28.7634	12.8647	22.2774	0.887313	0.453209	0.859033	1.14434	1.73734	0.25492	0.818233	0.436127
ENSCAFG00000012865	ENSCAFT00000020446	MUC4	protein_coding	protein_coding	mucin 4, cell surface associated [Source:VGNC Symbol;Acc:VGNC:59068]	0.6169	3396	GO:0007160; GO:0010469	GO:0005176	GO:0016020; GO:0016021; GO:0005615	FALSE	1.22701	0.000440953		33	29063096	29111802	48707	-	11.7043	6.63094	10.0426	67.2358	28.523	9.96568	11.6239	40.3569	15.9277	36.6569	13.5405	14.5009	7.77128	148.872	10.0222	4.84605	12.4943	20.9535	17.3977	46.0214	10.2917	7.12876	0.259685	0.125451	0.241957	0.560535	0.413223	0.136423	0.168417	0.680742
ENSCAFG00000043233	ENSCAFT00000088742		protein_coding	protein_coding		0.3929	3828				FALSE	1.22656	0.00193861		4	43576280	43580107	3828	+	0	2.79606	0	24.0737	3.50474	0	1.70341	7.26843	0	6.58972	2.74168	4.76461	0	0	0	2.90232	0	8.21362	115.085	1.73301	1.99983	1.65429	0	0.0469291	0	0.17805	0.0450444	0	0.0218952	0.108768
ENSCAFG00000043676	ENSCAFT00000082263		protein_coding	protein_coding		0.3914	3822				FALSE	1.22362	0.027508		23	14644067	14647888	3822	+	8.69648	3.15894	10.6784	5.00606	3.93385	2.08721	39.8588	11.8035	1.81531	7.66577	5.13548	1.57244	2.28196	13.4831	59.2989	1.85132	12.5392	9.60636	10.0088	270.842	9.49952	2.77199	0.171444	0.0531029	0.228601	0.037083	0.0506388	0.0253877	0.513139	0.176909
ENSCAFG00000042450	ENSCAFT00000080765		protein_coding	protein_coding		0.3896	1938				FALSE	1.22284	0.00103469		2	46818631	46820568	1938	+	0	0	0.996837	1.17343	0	0	7.52874	0	0	130.227	0	2.65218	5.66405	0	0	0	0	0	3.09008	0	0	0	0	0	0.0420854	0.0171424	0	0	0.191148	0
ENSCAFG00000008287	ENSCAFT00000013187		protein_coding	protein_coding		0.5744	1008	GO:0006468	GO:0004672; GO:0005524; GO:0000166; GO:0004674		FALSE	1.21868	7.09178e-05		15	51225712	51226719	1008	-	0.661919	0	0	0	0	0	0	0	0	40.0892	0	33.9167	0	0	0	0	0	56.0391	0	0	0	0	0.0494781	0	0	0	0	0	0	0
ENSCAFG00000030034	ENSCAFT00000015235		protein_coding	protein_coding		0.4868	378	GO:0006412; GO:0002181	GO:0003735	GO:0005840; GO:0022625	TRUE	1.21663	0.289528	0.545576	35	8285713	8286090	378	+	0	0	1.04134	5.25286	210.456	262.021	279.617	0	555.045	1057.34	658.222	2.68654	3.51143	0	1097	617.972	1.52205	1275.68	1328.86	962.699	0	263.588	0	0	0.225405	0.393436	27.3922	32.2249	36.3976	0
ENSCAFG00000010507	ENSCAFT00000016692		protein_coding	protein_coding		0.4846	423	GO:0006412	GO:0003735; GO:0070180	GO:0005840; GO:0022625	FALSE	1.21472	0.32348		7	77187175	77187597	423	+	1.45808	2.59689e-223	0	0	364.459	0	512.658	60.3401	0	0	0	1.83726	525.936	260.234	0	0	1.66388	1093.24	2.81776	0	56.006	444.288	0.259723	3.9444e-224	0	0	42.3902	0	59.6333	8.17143
ENSCAFG00000015433	ENSCAFT00000024479		protein_coding	protein_coding		0.4577	555	GO:0006414; GO:0006412; GO:0050790	GO:0003746; GO:0005085	GO:0005853; GO:0005829	TRUE	1.21461	0.314526	0.568857	26	31062296	31062973	678	+	0	0	0	330.45	0	0	0	0	244.511	2.88627	144.517	816.393	465.846	0	639.893	102.025	0	771.502	310.119	162.092	0	0	0	0	0	16.8571	0	0	0	0
ENSCAFG00000047783	ENSCAFT00000075274		protein_coding	protein_coding		0.5168	1575	GO:0006457	GO:0051082; GO:0005524; GO:0000166; GO:0016887	GO:0005737	TRUE	1.21062	0.249992	0.505879	34	37026193	37027824	1632	-	208.446	1.27334e-292	0	472.523	0	162.767	383.828	0	295.692	216.285	339.32	0	0	151.513	0	2.12635	0	4.63265	139.551	438.607	0	306.833	9.97198	5.19435e-294	0	8.494	0	4.80434	11.9911	0
ENSCAFG00000016268	ENSCAFT00000024486		protein_coding	protein_coding		0.4862	471	GO:0006412; GO:0000027; GO:0008150	GO:0003735; GO:0003723; GO:0019843; GO:0003674; GO:1904841	GO:0005840; GO:0005634; GO:0022625	FALSE	1.20951	0.419893		30	22720454	22720924	471	-	0	1287.48	0	0	2750.19	0	0	1354.39	0	5840.51	0	3.33234e-06	0	945.511	0	2852.97	871.217	0	0	2906.55	0	0	0	175.625	0	0	287.276	0	0	164.723
ENSCAFG00000044623	ENSCAFT00000076074		protein_coding	protein_coding		0.3986	2223				TRUE	1.20767	0.00861481	0.106075	X	42406950	42409172	2223	+	11.0269	15.7102	25.5843	90.4639	37.9518	25.4382	10.6625	29.6631	4.91763	2.6981	7.468	1.42571	8.90089	31.3061	12.8642	2.2319	13.3292	120.531	108.594	29.9676	4.2709	5.01916	0.373752	0.454055	0.941663	1.15214	0.839943	0.531978	0.236006	0.764379
ENSCAFG00000048076	ENSCAFT00000081245		protein_coding	protein_coding		0.4601	576	GO:0007264	GO:0003924; GO:0005525; GO:0000166; GO:0003925	GO:0016020; GO:0005886; GO:0005815; GO:0030496	TRUE	1.20731	0.120622	0.348729	4	4423962	4424537	576	+	0	249.059	0	1804.67	1071.4	1136.17	895.085	497.133	1145.92	1371.16	1059.2	1395.08	6.96035	687.078	1350.92	1135.74	409.131	2009.22	1255.76	1205.89	783.631	5.36478	0	27.7809	0	88.7043	91.514	91.6994	76.4616	49.4404
ENSCAFG00000030299	ENSCAFT00000045924		protein_coding	protein_coding		0.4021	654	GO:0006364; GO:0000470; GO:0000460		GO:0005634; GO:0005730; GO:0030687	FALSE	1.20675	0.0777331		7	38895306	38896037	732	-	0	0	0	14.0797	0	0	0	0	0	0	16.3286	103.275	46.5899	0	12.0633	0	0	108.015	12.7859	24.1756	0	0	0	0	0	0.609515	0	0	0	0
ENSCAFG00000005494	ENSCAFT00000008857		protein_coding	protein_coding		0.5487	935	GO:0006826; GO:0006879	GO:0008199; GO:0046872		TRUE	1.20467	0.0027715	0.0678713	23	16294338	16295324	987	+	3934.67	5496.15	2821.92	16340.1	8018.21	15203	6943.21	6307.03	8397.26	18757	8783.13	37292.3	14212.8	6791.65	11903.5	12498.7	6343.89	21070.4	16341.8	58537.7	8187.42	7598.39	317.077	377.671	246.942	494.781	421.913	755.9	365.385	386.407
ENSCAFG00000046803	ENSCAFT00000038175; ENSCAFT00000000796		protein_coding	protein_coding		0.4286	1098	GO:0018215; GO:0006612; GO:0018230; GO:0016188	GO:0016409; GO:0016740; GO:0016746; GO:0019706	GO:0016020; GO:0016021; GO:0005794; GO:0005783	TRUE	1.19537	0.097673	0.31643	11	11561888	11866382	304495	+	11.3377	37.1129	16.1167	0	0	134.563	102.288	25.5726	36.709	377.634	67.6457	487.835	72.5417	62.5217	0	55.7532	44.3798	127.483	129.033	0.0371343	120.581	39.4373	0.778023	2.17165	1.20098	0	0	5.69733	4.58377	1.33415
ENSCAFG00000007349	ENSCAFT00000011763	BPIFB3	protein_coding	protein_coding	BPI fold containing family B member 3 [Source:VGNC Symbol;Acc:VGNC:38509]	0.5917	1756	GO:0045087	GO:0008289	GO:0005737	TRUE	1.17929	0.0104181	0.114094	24	22319874	22337914	18041	+	6.13084	8.84126	7.81089	47.1654	25.3538	56.4722	0.968661	1.44132	45.7921	171.709	35.5438	61.629	2.59043	31.0481	7.51663	23.261	16.3987	8.3814	38.8102	57.5268	9.43408	18.713	0.263066	0.323487	0.363946	0.760447	0.710355	1.49506	0.0271424	0.0470184
ENSCAFG00000046552	ENSCAFT00000088034		protein_coding	protein_coding		0.3889	2841				FALSE	1.17867	0.0185963		27	27507605	27510445	2841	+	0	0	0	0	1.28159	1.40593	1.39536	1.44525	68.4175	69.7342	25.1431	29.1254	0	0	5.05634	0	0	9.82834	0	6.80378	2.82482	0	0	0	0	0	0.022194	0.0230059	0.0241666	0.029141
ENSCAFG00000007327	ENSCAFT00000011727		protein_coding	protein_coding		0.6055	621	GO:2000640		GO:0016020; GO:0016021; GO:0005794; GO:0000139	TRUE	1.17694	0.0197321	0.150431	7	13546312	13546996	685	+	15.5314	6.03481	21.291	77.3767	17.2672	76.4286	20.6521	5.51199	84.5517	20.0683	5.27777	2.93636	0	75.2893	18.5176	10.388	36.9895	69.8671	70.3295	55.3235	0	4.16765	1.88447	0.624366	2.80522	3.52767	1.368	5.72152	1.63634	0.508451
ENSCAFG00000020362	ENSCAFT00000032423	HSD11B2	protein_coding	protein_coding	hydroxysteroid 11-beta dehydrogenase 2 [Source:VGNC Symbol;Acc:VGNC:41799]	0.6102	1116	GO:0055114; GO:0007565	GO:0016491	GO:0005654; GO:0005811	TRUE	1.16971	0.000241319	0.0265978	5	81966937	81968991	2055	-	66.8819	108.305	83.1302	468.643	171.138	150.593	217.949	116.026	171.223	364.64	117.633	105.132	231.843	639.273	57.6275	98.8593	67.1567	161.342	177.991	196.742	164.668	102.476	4.51558	6.23524	6.09475	11.8891	7.54466	6.27316	9.60929	5.95558
ENSCAFG00000025002	ENSCAFT00000016527	DPP4	protein_coding	protein_coding	dipeptidyl peptidase 4 [Source:VGNC Symbol;Acc:VGNC:40074]	0.4127	2314	GO:0006508; GO:0007155; GO:0046718; GO:0050919; GO:0001662; GO:0001666; GO:0008284; GO:0010716; GO:0031295; GO:0033632; GO:0035641; GO:0036343; GO:0042110; GO:0043542; GO:0090024	GO:0008236; GO:0004252; GO:0016787; GO:0008239; GO:0001618; GO:0002020; GO:0005102; GO:0042802; GO:0042803; GO:0045499	GO:0005886; GO:0030054; GO:0042995; GO:0016324; GO:0031258; GO:0045121; GO:0009986; GO:0030027; GO:0030139; GO:0046581	TRUE	1.16802	0.000156854	0.0210129	36	7399643	7454204	54562	-	120.387	95.7803	164.029	465.633	258.292	120.696	153.048	101.613	220.997	383.933	92.2447	77.9426	80.3033	288.986	100.222	72.6907	105.42	79.6233	380.072	80.5375	78.9032	79.3074	3.92	2.65938	5.79987	5.69705	5.49167	2.4248	3.25437	2.51546
ENSCAFG00000028773	ENSCAFT00000046672		protein_coding	protein_coding		0.5067	300	GO:1902600; GO:0006811	GO:0042626	GO:0016471	TRUE	1.16647	0.082591	0.288081	12	60763937	60764675	739	-	28.0441	3.24405e-44	1.39718	368.188	77.3238	109.278	5.32296	29.0035	50.3061	264.408	38.0078	35.9211	34.8594	59.2475	197.288	3.54875	37.8752	0	84.2266	193.332	52.5047	31.7007	7.0435	6.94758e-45	0.38106	34.7471	12.6809	16.934	0.873038	5.5381
ENSCAFG00000017113	ENSCAFT00000027105; ENSCAFT00000075943	DCST1	protein_coding	protein_coding	DC-STAMP domain containing 1 [Source:VGNC Symbol;Acc:VGNC:39812]	0.6322	5588	GO:0016567; GO:0006511; GO:0060339	GO:0046872; GO:0061630	GO:0016021; GO:0016020; GO:0005886	TRUE	1.16577	0.067495	0.260037	7	42428113	42457062	28950	-	89.4327	130.716	52.9796	32.0609	43.085	33.6137	378.118	79.06	44.238	943.848	498.234	938.132	29.7821	51.3314	99.475	100.803	91.2589	61.9895	45.4579	63.9883	76.7256	40.2025	1.20589	1.50293	0.775736	0.162439	0.379339	0.279645	3.32945	0.810461
ENSCAFG00000002105	ENSCAFT00000003334; ENSCAFT00000068944	FHL2	protein_coding	protein_coding	four and a half LIM domains 2 [Source:VGNC Symbol;Acc:VGNC:40872]	0.5555	984	GO:0000122; GO:0001649; GO:0006357; GO:0009725; GO:0043066; GO:0055014; GO:0055015; GO:0060347; GO:0070885	GO:0046872; GO:0003712; GO:0008134; GO:0003714; GO:0042802; GO:0043425	GO:0005634; GO:0030018	TRUE	1.16172	0.000227546	0.0264366	10	37997942	38065330	67389	+	40.6865	53.0476	99.3099	155.546	138.654	148.378	100.741	42.5189	152.308	312.548	47.3918	78.8489	50.5133	171.162	45.0998	36.8299	69.4993	123.626	212.787	36.8171	30.8752	65.941	3.11389	3.46192	8.2535	4.47313	6.92903	7.0065	5.0349	2.47399
ENSCAFG00000014746	ENSCAFT00000065542; ENSCAFT00000074250; ENSCAFT00000081418; ENSCAFT00000038167	NAA40	protein_coding	protein_coding	N-alpha-acetyltransferase 40, NatD catalytic subunit [Source:VGNC Symbol;Acc:VGNC:51882]	0.5174	875	GO:0043967; GO:0043968; GO:0006474; GO:0006629	GO:0043998; GO:0010485; GO:0008080; GO:0016740; GO:0016746; GO:1990189	GO:0005737; GO:0005634; GO:0005654; GO:0005829; GO:0034451	TRUE	1.16111	0.00882398	0.106563	18	53048903	53069496	20594	-	98.3359	90.0921	121.234	137.088	68.8831	81.2114	111.727	64.928	81.7486	632.716	92.6479	355.532	181.691	80.2882	211.038	42.9529	52.3018	657.112	119.348	40.5389	68.8285	61.6707	8.46012	6.6092	11.3261	4.43164	3.86959	4.31081	6.27704	4.24677
ENSCAFG00000045923	ENSCAFT00000079266		protein_coding	protein_coding		0.4589	621		GO:0046983; GO:0005515		TRUE	1.16027	0.217545	0.472091	1	55086419	55087363	945	+	0	0	0	132.031	73.7172	1.8255	111.613	6.66151e-133	173.72	0	146.989	0	0	0	0	111.651	0	0	86.6133	97.0786	0	39.7147	0	0	0	6.01941	5.84029	0.136659	8.84351	6.14488e-134
ENSCAFG00000047550	ENSCAFT00000063570		protein_coding	protein_coding		0.3926	3828				FALSE	1.15729	0.157004		6	59087243	59091070	3828	+	11.5363	1.03231e-17	0	0	0	19.2236	0	0	48.1812	0	19.0151	221.642	44.0036	0	0	2.4367	0	6.3965	0	114.089	0	54.4178	0.227073	1.73262e-19	0	0	0	0.233459	0	0
ENSCAFG00000008060	ENSCAFT00000012854		protein_coding	protein_coding		0.4147	1688	GO:0032259; GO:0030488	GO:0003723; GO:0008168; GO:0016423		TRUE	1.15454	0.10522	0.327846	18	39600475	39602249	1775	-	9.16984	0	8.26135	119.75	3.06144	12.9548	126.7	2.40976	7.03851	16.5994	96.5869	3.38149	146.2	47.5454	14.362	7.91615	2.71671	194.378	149.776	11.2543	3.65267	2.83528	0.409315	0	0.400443	2.0085	0.0892298	0.356785	3.69322	0.0817775
ENSCAFG00000004144	ENSCAFT00000006649		protein_coding	protein_coding		0.4756	1047		GO:0046872		FALSE	1.15196	5.58008e-07		20	2500652	2503122	2471	+	0	0	0.626087	13.7964	7.97717	0	4.47955	0	20.5219	49.3012	0	1.00191	0	7.17046	0	1.01472	0	0	13.5344	0	0	0	0	0	0.0489271	0.373068	0.374852	0	0.210518	0
ENSCAFG00000007060	ENSCAFT00000011321; ENSCAFT00000073048	SDR16C5	protein_coding	protein_coding	short chain dehydrogenase/reductase family 16C member 5 [Source:VGNC Symbol;Acc:VGNC:45955]	0.436	1132	GO:0055114; GO:0042574; GO:0000122; GO:0031065; GO:0035067; GO:0042572; GO:0043616	GO:0016491; GO:0016616; GO:0004745; GO:0003714; GO:0008134; GO:0033613	GO:0005811; GO:0000785; GO:0005634; GO:0005783; GO:0005789; GO:0005886; GO:0017053	TRUE	1.14999	0.00178371	0.0570675	29	7661633	7679622	17990	-	220.71	227.662	227.074	633.221	567.291	523.752	401.994	131.881	310.59	580.723	92.2446	272.799	222.777	784.164	210.466	70.7523	134.313	932.431	163.27	93.1934	188.682	250.398	14.6908	12.9215	16.4128	15.8372	24.6557	21.5093	17.4733	6.67372
ENSCAFG00000007002	ENSCAFT00000011212		protein_coding	protein_coding		0.4303	990	GO:0019752; GO:0005975; GO:0055114	GO:0004459; GO:0016616; GO:0016491; GO:0003824	GO:0005737	FALSE	1.14766	0.166589		29	7016775	7017764	990	-	0	1.68818	0	0	0	0	0	0	1.13648	126.184	0	86.3149	1.50386	0	124.435	1.09919	0	114.81	0	0	0.979738	0	0	0.10956	0	0	0	0	0	0
ENSCAFG00000015878	ENSCAFT00000091835; ENSCAFT00000076276; ENSCAFT00000077257; ENSCAFT00000025162; ENSCAFT00000089089; ENSCAFT00000060404	UCHL1	protein_coding	protein_coding	ubiquitin C-terminal hydrolase L1 [Source:VGNC Symbol;Acc:VGNC:58342]	0.5796	1328	GO:0006511; GO:0016579; GO:0006508	GO:0016874; GO:0016787; GO:0004843; GO:0008233; GO:0008234	GO:0016020; GO:0005783; GO:0005789	TRUE	1.143	0.00420003	0.0806475	3	71370822	71411350	40529	-	49.604	41.996	103.773	565.984	204.415	99.6568	111.396	107.378	130.408	368.499	163.333	439.56	382.087	85.1834	177.893	59.1217	47.6343	544.791	200.742	204.795	140.653	123.862	2.81441	2.03178	6.39365	12.0664	7.57308	3.48864	4.12736	4.63181
ENSCAFG00000029470	ENSCAFT00000046021; ENSCAFT00000091506		protein_coding	protein_coding		0.5026	847	GO:0061844; GO:0030593; GO:0032496; GO:0002523; GO:0002544; GO:0014002; GO:0018119; GO:0035425; GO:0045113; GO:0070488	GO:0005509; GO:0048306	GO:0005634; GO:0005737; GO:0005615	TRUE	1.13983	0.00197169	0.0602542	7	43566053	43570072	4020	-	9308.3	5567.78	4586.67	51535.8	11955.9	9781.87	14403.1	8666.68	14729.1	12343.7	16179.2	15932.9	14146.3	36295.3	13119	26284.9	22346.8	30523	60660.3	46124.9	14421.2	15912.3	828.049	422.344	443.073	1722.64	694.473	536.891	836.706	586.14
ENSCAFG00000005648	ENSCAFT00000009086		protein_coding	protein_coding		0.5552	942	GO:0006355	GO:0003723	GO:0005634	FALSE	1.13865	0.185972		6	67204115	67206557	2443	-	0	0	0	0	0	0	0	0	0	127.216	0	112.829	67.6805	0	59.4508	0	1.86065	95.8019	0	0	0	0	0	0	0	0	0	0	0	0
ENSCAFG00000007004	ENSCAFT00000011213	GAPT	protein_coding	protein_coding	GRB2 binding adaptor protein, transmembrane [Source:VGNC Symbol;Acc:VGNC:52214]	0.4204	471	GO:0002322; GO:0001782		GO:0016021; GO:0016020; GO:0005794; GO:0005886; GO:0043231	TRUE	1.13613	0.000603165	0.0393462	2	45397899	45398369	471	+	85.8317	105.358	47.4233	196.69	183.023	177.168	151.111	57.6528	138.372	418.661	46.5455	82.4741	94.5506	305.705	62.6386	62.0294	56.2242	148.77	160.594	28.7634	75.4726	57.03	13.7308	14.3719	8.23819	11.8231	19.1179	17.4868	15.7862	7.01183
ENSCAFG00000031953	ENSCAFT00000045601	OLIG1	protein_coding	protein_coding	oligodendrocyte transcription factor 1 [Source:VGNC Symbol;Acc:VGNC:53034]	0.7682	837	GO:0048709; GO:0048663; GO:0006355; GO:0006357; GO:0030182; GO:0014003	GO:0046983; GO:0000978; GO:0000981	GO:0005634	TRUE	1.1351	0.0185809	0.146724	31	27719026	27719862	837	+	41.2438	43.4695	30.6856	107.377	88.7383	71.9744	161.766	23.7818	75.6565	204.507	16.0793	63.4416	55.6942	348.694	97.7162	33.9223	34.3592	192.772	22.7508	0	48.8857	138.12	3.71281	3.33677	2.99965	3.63207	5.21606	3.9976	9.50964	1.62761
ENSCAFG00000016065	ENSCAFT00000025489		protein_coding	protein_coding		0.4706	867	GO:0006412; GO:0002181; GO:0000027	GO:0003735; GO:0003723	GO:0005840; GO:0022625	TRUE	1.12881	0.127748	0.357624	X	44508997	44509863	867	-	0	1970.52	0	4761.01	4064.32	4101.62	4660.64	766.155	5773.79	8526.42	4216.83	14602.3	3791.01	3681.95	6969.72	4768.02	3831.91	11137.7	7925.23	6818.41	1776.73	7247.79	0	146.025	0	155.471	230.635	219.93	264.502	50.6209
ENSCAFG00000044776	ENSCAFT00000076446		protein_coding	protein_coding		0.3911	3828				FALSE	1.12607	0.00328865		28	30476001	30479828	3828	+	0	0	0	0	0	5.98364	1.28268e-06	6.47487e-14	0	0	0	1.06691	0	0	0	0	1.10864e-296	127.436	0	0	0	0	0	0	0	0	0	0.0726676	1.64873e-08	9.68927e-16
ENSCAFG00000031501	ENSCAFT00000049873	C30H15orf48	protein_coding	protein_coding	chromosome 30 C15orf48 homolog [Source:VGNC Symbol;Acc:VGNC:59105]	0.5546	1136				TRUE	1.12484	0.000128905	0.01904	30	11795781	11800915	5135	+	1315.9	918.754	493.202	5000.54	3755.53	1892.37	3495.9	1383.67	2743.54	2797.5	2000.61	1771.83	2116.38	3130.29	721.597	2153.58	1740.61	3557.9	6015.57	1462.33	1750.45	2009.42	87.2798	51.9623	35.5229	124.626	162.648	77.4418	151.419	69.7727
ENSCAFG00000008869	ENSCAFT00000059917; ENSCAFT00000014092	TGM2	protein_coding	protein_coding	transglutaminase 2 [Source:VGNC Symbol;Acc:VGNC:47316]	0.6028	2380	GO:0018149; GO:0018215; GO:0007200; GO:0018277; GO:0032471; GO:0042981; GO:0043065; GO:0043277; GO:0045785; GO:0050769; GO:0051561; GO:0060445; GO:0060662; GO:0071314; GO:1903351; GO:1904015; GO:2000425	GO:0003810; GO:0046872; GO:0005509; GO:0005525; GO:0050568	GO:0005783; GO:0000785; GO:0005634; GO:0005739; GO:0005829; GO:0005886; GO:0031012; GO:0031226	TRUE	1.12099	0.00230515	0.0643041	24	26628009	26663840	35832	-	404.078	644.675	830.184	3887.63	2073.47	1493.74	2683.19	676.699	2071.59	3656.06	1276.19	1225.33	2339.15	3954.26	829.336	793.782	616.123	1429.03	1098.73	392.332	776.167	1665.45	12.7925	17.4033	28.5403	46.2464	42.8624	29.1774	55.4723	16.2874
ENSCAFG00000031254	ENSCAFT00000038132		protein_coding	protein_coding		0.4359	1904		GO:0008194		FALSE	1.11844	3.00181e-07		JH373385.1	41437	56375	14939	+	0	0	0	17.5451	31.377	0	13.6618	0	7.15162	0	0	0	0	26.9225	0	0	1.0828	6.16004	6.41559	0	0	0	0	0	0	0.260891	0.810777	0	0.353055	0
ENSCAFG00000042786	ENSCAFT00000089619		protein_coding	protein_coding		0.3865	2520				FALSE	1.11707	0.00560938		3	4769569	4772088	2520	+	5.12481	6.07867	4.32742	15.7172	16.9567	5.44813	6.34475	14.0672	3.905	121.004	3.63325	2.7259	4.6498	3.92356	3.80231	10.8348	12.6046	91.8461	12.7947	1.74321	10.4496	5.9389	0.153231	0.15498	0.140504	0.176581	0.331053	0.100507	0.123884	0.319771
ENSCAFG00000049807	ENSCAFT00000082344		protein_coding	protein_coding		0.4703	1467	GO:0007166; GO:0007186	GO:0004888; GO:0004930	GO:0016021; GO:0016020	FALSE	1.11473	0.0117935		20	53295137	53321105	25969	-	0	0	0	2.12609	15.2191	11.5599	0	0	16.4602	95.8274	7.77738	0	3.09263	31.0884	0	5.79558	3.05707	15.5218	4.83885	2.50511	0	9.06368	0	0	0	0.0410318	0.510406	0.366328	0	0
ENSCAFG00000010196	ENSCAFT00000016164; ENSCAFT00000044748	CCDC34	protein_coding	protein_coding	coiled-coil domain containing 34 [Source:HGNC Symbol;Acc:HGNC:25079]	0.4784	1177				TRUE	1.11352	0.00964306	0.109883	21	47924998	47948048	23051	-	29.5395	41.996	39.6124	344.207	145.784	83.0474	82.3362	48.2842	191.132	449.53	214.109	492.126	347.117	202.211	350.776	126.966	86.6789	500.788	240.891	233.559	66.0385	123.862	1.89102	2.29244	2.7537	8.27967	6.09385	3.28017	3.44204	2.34996
ENSCAFG00000017163	ENSCAFT00000088159; ENSCAFT00000036140	PRDX2	protein_coding	protein_coding	peroxiredoxin 2 [Source:VGNC Symbol;Acc:VGNC:44951]	0.5605	744	GO:0055114; GO:0019430; GO:0045321; GO:0045454; GO:0000187; GO:0002357; GO:0002536; GO:0006979; GO:0010310; GO:0030194; GO:0031665; GO:0032088; GO:0032496; GO:0034599; GO:0042098; GO:0042743; GO:0042744; GO:0042981; GO:0045581; GO:0048538; GO:0048872; GO:2001237; GO:2001240	GO:0016209; GO:0016491; GO:0051920; GO:0004601; GO:0008379	GO:0005829	TRUE	1.11097	0.0296646	0.175473	20	49352266	49356682	4417	+	284.805	425.117	279.518	2236.84	725.752	1205.84	1184.68	363.933	1240.37	9114.06	1324.43	3693.21	2054.2	727.641	3843.51	1162.08	1213.51	1816.67	805.646	4002.71	692.118	1317.04	28.8239	36.6869	30.719	85.063	47.9601	75.2962	78.2954	28.002
ENSCAFG00000023645	ENSCAFT00000036487	REEP6	protein_coding	protein_coding	receptor accessory protein 6 [Source:VGNC Symbol;Acc:VGNC:81922]	0.6154	676	GO:0050908		GO:0016020; GO:0016021; GO:0001917; GO:0005783	TRUE	1.10942	0.00893877	0.107222	20	57365028	57453488	88461	-	42.9159	97.2538	26.7802	465.633	130.73	116.266	74.5869	56.2115	96.5615	545.995	122.711	399.682	172.263	76.4262	373.326	140.535	40.6064	257.728	223.493	280.731	102.06	89.1095	4.78344	9.24331	3.24137	19.5014	9.51453	7.99566	5.42897	4.76333
ENSCAFG00000007716	ENSCAFT00000012369		protein_coding	protein_coding		0.454	522				FALSE	1.09335	0.0941069		15	19949032	19949769	738	-	0	0	0	0	0	0	0	0.854075	0	86.2678	0	50.1259	38.1115	0.953042	30.1996	0	0	81.4096	0	4.02753	0	0	0	0	0	0	0	0	0	0.0937255
ENSCAFG00000011389	ENSCAFT00000018092		protein_coding	protein_coding		0.6101	318	GO:0006412	GO:0003735	GO:0005840	TRUE	1.08904	0.373288	0.620316	34	13037159	13037588	430	-	0	0	0	0	1.77666	531.068	2.4782	1.30519e-169	875.784	0	698.961	1391.21	0	0	768.43	602.547	0	1550.03	953.512	636.401	205.337	212.432	0	0	0	0	0.274874	77.6373	0.383452	2.35114e-170
ENSCAFG00000030793	ENSCAFT00000010473		protein_coding	protein_coding		0.6225	506	GO:0045071; GO:0051607; GO:0060337; GO:0034341; GO:0035455; GO:0035456; GO:0046597		GO:0016021; GO:0016020; GO:0005886	TRUE	1.07993	0.0265097	0.167491	18	25494018	25494958	941	-	1994.48	5115.51	407.074	21781.7	3463.57	818.319	1849.13	4685.82	3954.95	1951.92	6204.41	6249.93	3229.15	12636.5	1407.77	6279.81	4070.01	5019.83	12566.6	13230.9	7523.29	5150.09	296.994	649.539	65.824	1218.74	336.767	75.183	179.812	530.478
ENSCAFG00000013769	ENSCAFT00000021864; ENSCAFT00000074195	SQOR	protein_coding	protein_coding	sulfide quinone oxidoreductase [Source:VGNC Symbol;Acc:VGNC:101445]	0.4914	2002	GO:0055114	GO:0016491		TRUE	1.0775	0.000218016	0.0261642	30	11956366	12004765	48400	+	1494.81	1636.37	1156.57	7752.18	2918.85	1728.49	1759.09	1898.22	1632.58	1529.94	1312.58	1955.81	1625.49	3964.61	1473.26	2235.96	873.033	3201.68	5630.15	4247.78	2480.31	1697.54	56.2589	52.5151	47.2682	109.63	71.7307	40.1375	43.2339	54.3143
ENSCAFG00000045715	ENSCAFT00000069375		protein_coding	protein_coding		0.3836	2547				TRUE	1.07434	0.0651346	0.255504	19	33950685	33953231	2547	+	42.0403	33.4274	44.6927	91.5083	173.728	3.81682	23.9097	46.1342	21.9632	193.209	70.1847	8.42912	25.0203	99.6486	3.68295	1.88864	6.24808	0	6.63935	49.0805	1.98307	39.7564	1.24367	0.84322	1.43572	1.01719	3.35582	0.0696659	0.461899	1.03759
ENSCAFG00000004336	ENSCAFT00000006966		protein_coding	protein_coding		0.4121	2514		GO:0005515; GO:0046872		TRUE	1.07232	0.122453	0.350917	JH373381.1	1796	34598	32803	+	0	12.1039	0	267.471	122.058	76.2816	4.34329	64.2516	141.903	14.0621	158.532	191.482	31.0798	73.7822	9.01547	182.195	2.69838	170.48	167.252	301.459	123.99	108.48	0	0.309334	0	3.01218	2.38868	1.41059	0.0850071	1.46403
ENSCAFG00000047459	ENSCAFT00000065605		protein_coding	protein_coding		0.5019	534				FALSE	1.07223	0.0505873		20	13157138	13157989	852	-	0	0	0	32.0394	0	0	5.79499	0	0	30.2346	11.8393	84.0523	30.5739	0	0	10.4402	0	0	19.2299	22.7439	0	0	0	0	0	1.69868	0	0	0.533965	0
ENSCAFG00000024969	ENSCAFT00000016330		protein_coding	protein_coding		0.5585	1674			GO:0005634	TRUE	1.0717	0.0692349	0.263166	35	25489981	25496170	6190	+	9.30683	37.5643	0	92.6023	4.3643	17.3783	4.83562	3.60782	4.96501	82.2965	15.9786	106.185	106.772	4.39708	9.08513	18.5402	4.14109	89.36	91.2021	21.971	3.36326	3.09436	0.418905	1.44174	0	1.56616	0.128267	0.482612	0.142134	0.123459
ENSCAFG00000017326	ENSCAFT00000027457	CNN1	protein_coding	protein_coding	calponin 1 [Source:VGNC Symbol;Acc:VGNC:57306]	0.6006	1064	GO:0031032; GO:1904706	GO:0003779; GO:0005515	GO:0005856	TRUE	1.06448	0.0085737	0.105834	20	49831265	49837385	6121	-	3.90144	12.5251	21.201	115.405	27.7307	21.0387	28.0912	22.3404	32.8508	25.0811	6.77025	5.43785	3.88564	36.6209	12.5277	12.5997	6.24713	0	9.36797	107	30.0175	11.5842	0.276282	0.756323	1.63033	3.0708	1.28226	0.919229	1.29906	1.20277
ENSCAFG00000012879	ENSCAFT00000020448		protein_coding	protein_coding		0.5711	408	GO:0006412	GO:0003735	GO:0005840; GO:0022625	TRUE	1.05909	0.383881	0.628491	20	40740084	40740614	531	-	217.519	8.52496e-100	141.332	2920.74	0	2868.64	46.2379	66.3485	0	4671.21	2539.73	14.3215	0	83.2034	3966.1	79.7611	207.07	6069.58	4305.96	33.3159	116.477	225.341	40.1703	1.34245e-100	28.3427	202.676	0	326.862	5.57621	9.31543
ENSCAFG00000017739	ENSCAFT00000028139		protein_coding	protein_coding		0.416	738	GO:0042254; GO:0006364; GO:0000470; GO:0000460		GO:0005634; GO:0005730; GO:0030687	FALSE	1.05881	0.125748		7	48880239	48881182	944	-	0	0	0	19.6809	0	0	0	0	20.5758	56.1057	0	74.444	26.4773	0	73.7529	0	0	83.3773	1.80008	0	0	0	0	0	0	0.755021	0	0	0	0
ENSCAFG00000042387	ENSCAFT00000079695		protein_coding	protein_coding		0.3924	3828				FALSE	1.05874	0.0118439		33	20394885	20398712	3828	+	0	1.92365	1.76235	0	1.46067	3.58367	1.77092	1.47313	1.41796	12.5472	4.04955	1.13762	0	0	1.65441	1.45436	6.61241	137.479	2.3821	1.79119	1.5639	4.28471	0	0.0322866	0.0376688	0	0.0187732	0.0435215	0.022763	0.0220445
ENSCAFG00000000749	ENSCAFT00000001155		protein_coding	protein_coding		0.5727	1575	GO:0006355	GO:0003676; GO:0003723; GO:0046872; GO:0003712	GO:0005634	FALSE	1.05838	0.00663471		13	11677200	11679167	1968	-	4.51036	1.69305	5.18202	3.31051	2.74554	2.52324	4.31839	4.16125	2.28336	2.24605	0.955595	11.2587	2.91891	3.73902	0	3.25208	7.19499	142.66	0	5.09251	3.91772	1.97565	0.215774	0.0690647	0.269203	0.0595092	0.0857638	0.0744777	0.134909	0.151348
ENSCAFG00000024888	ENSCAFT00000068616; ENSCAFT00000093161; ENSCAFT00000006940; ENSCAFT00000069975	FOLH1	protein_coding	protein_coding	folate hydrolase (prostate-specific membrane antigen) 1 [Source:NCBI gene (formerly Entrezgene);Acc:476775]	0.4388	2313	GO:0006508; GO:0035609	GO:0008235; GO:0004181; GO:1904492; GO:1904493; GO:0004180	GO:0016020; GO:0016021; GO:0005886; GO:0009986	FALSE	1.05784	0.0840052		21	10203492	10466161	262670	-	0.557349	0	1.11584	3.01056	8.6454	0	0	0	3.98192	27.0104	0.846281	0	1.29521	0	80.1773	2.90763	0.780891	4.1907	28.3693	157.605	0	0	0.018156	0	0.0394719	0.0368503	0.183894	0	0	0
ENSCAFG00000002028	ENSCAFT00000037581; ENSCAFT00000037573; ENSCAFT00000064967	VLDLR	protein_coding	protein_coding	very low density lipoprotein receptor [Source:VGNC Symbol;Acc:VGNC:48269]	0.4973	3345	GO:0006898; GO:0021517; GO:0034436; GO:0034447; GO:0038026; GO:0045860; GO:0048813; GO:1900006; GO:0006629; GO:0006869; GO:0008202; GO:0008203; GO:0006897	GO:0030229; GO:0005509; GO:0005515; GO:0034185; GO:0034189; GO:0038024; GO:0038025; GO:0048306	GO:0005615; GO:0016020; GO:0043235; GO:0016021; GO:0005905; GO:0034361	TRUE	1.05776	0.00317362	0.0727093	1	91241509	91272495	30987	+	23.4086	70.7301	63.045	170.598	52.2922	93.013	104.615	26.6644	52.7604	223.8	35.5438	51.6597	81.5985	229.279	55.1221	38.7684	33.5784	209.535	30.7805	29.9139	49.7433	35.6438	0.52729	1.35855	1.54211	1.44393	0.769127	1.29269	1.53886	0.456634
ENSCAFG00000015211	ENSCAFT00000038771	APOBEC3Z1	protein_coding	protein_coding	apolipoprotein B mRNA editing enzyme, catalytic polypeptide-like 3Z1 [Source:NCBI gene (formerly Entrezgene);Acc:610245]	0.5179	1033	GO:0016553; GO:0045087; GO:0002376; GO:0051607; GO:0009972; GO:0080111; GO:0016554; GO:0010529; GO:0045869; GO:0070383	GO:0004126; GO:0016787; GO:0008270; GO:0003824; GO:0046872; GO:0003723; GO:0047844	GO:0005737; GO:0005634; GO:0000932	FALSE	1.05232	0.0446812		JH373534.1	8964	13117	4154	+	1.1147	14.222	1.11584	0	1.58461	2.2146	13.1262	16.5766	5.41948	0	0	40.7024	7.8409	146.011	25.0554	14.6063	3.90446	0	27.8575	20.6748	0	8.91095	0.0813066	0.884559	0.088382	0	0.0754709	0.0996648	0.625232	0.919237
ENSCAFG00000005961	ENSCAFT00000039132	MRPS31	protein_coding	protein_coding	mitochondrial ribosomal protein S31 [Source:VGNC Symbol;Acc:VGNC:43421]	0.4417	1286		GO:0003735; GO:0019904	GO:0005763; GO:0005739; GO:0005840; GO:0005730	TRUE	1.05158	0.00870116	0.106184	25	521415	555666	34252	+	323.82	378.701	417.325	2443.57	1056.14	830.474	1403.59	442.485	1577.84	4433.56	1774.65	3714.05	2590.43	729.233	2302.59	981.809	880.846	3050.83	1385.12	1942.1	652.667	971.293	18.9728	18.92	26.5518	53.7964	40.4054	30.0215	53.7033	19.7101
ENSCAFG00000023626	ENSCAFT00000036452; ENSCAFT00000071574	PCARE	protein_coding	protein_coding	photoreceptor cilium actin regulator [Source:VGNC Symbol;Acc:VGNC:49223]	0.5937	5534	GO:1903546; GO:0035845		GO:0001750; GO:0001917; GO:0005929	FALSE	1.04961	0.00313685		17	22898998	22910639	11642	-	2.36185	3.0757	2.24845	100.358	4.16173	14.9145	5.01665	4.59408	6.98894	0	2.68683	14.7412	12.3393	42.583	2.57334	5.92618	9.22108	4.24784	16.1737	22.8143	5.49501	4.53688	0.0321575	0.0357085	0.0332435	0.513431	0.0369991	0.12529	0.0446042	0.0475544
ENSCAFG00000007865	ENSCAFT00000012552		protein_coding	protein_coding		0.4249	852	GO:1902017; GO:0098656; GO:0055085; GO:0006811; GO:0015698	GO:0008308; GO:0000166; GO:0015288	GO:0005741; GO:0005739; GO:0046930	TRUE	1.04909	0.0062972	0.0921004	15	48056754	48057605	852	+	104.318	120.078	110.329	576.8	402.78	579.502	458.425	207.366	533.078	1636.37	435.106	847.603	562.517	281.61	560.202	495.578	268.395	1411.12	362.706	472.513	168.531	384.965	9.22546	9.05508	10.5953	19.1671	23.2587	31.6201	26.4746	13.9422
ENSCAFG00000011827	ENSCAFT00000018769		protein_coding	protein_coding		0.6113	705	GO:0006749	GO:0004364; GO:0005515		TRUE	1.04787	0.177395	0.424724	X	10616458	10617218	761	+	15.743	5.78938	0	219.75	350.438	0	230.83	290.176	264.313	198.109	126.523	0	237.319	168.278	163.173	183.511	57.9875	5.56831	540.577	332.76	4.40655	211.031	1.68255	0.527607	0	8.82488	24.4557	0	16.1103	23.5779
ENSCAFG00000008532	ENSCAFT00000013547		protein_coding	protein_coding		0.443	1176				FALSE	1.04756	0.00669177		29	28938129	28939990	1862	-	0	0	0	31.2119	0	0	0	0	6.99073	12.2317	3.24287	30.6245	3.21929	0	20.4196	5.30298	0	43.8291	3.0218	21.7121	0	0	0	0	0	0.751419	0	0	0	0
ENSCAFG00000023478	ENSCAFT00000070254; ENSCAFT00000049487; ENSCAFT00000006337		protein_coding	protein_coding		0.4335	1464				TRUE	1.04587	0.137952	0.372556	2	4663376	4690933	27558	+	0	11.7536	4.70817	911.646	342.868	265.606	401.214	165.464	651.476	724.536	456.891	685.818	812.056	223.016	513.303	357.612	3.15812e-81	627.566	457.237	711.385	297.797	415.161	0	0.515817	0.263132	17.6301	11.5224	8.43419	13.4846	6.47433
ENSCAFG00000018225	ENSCAFT00000028955		protein_coding	protein_coding		0.4084	546		GO:0005509		FALSE	1.03952	0.317905		X	87082148	87083531	1384	-	0	0	0	0	0	0	0	0	0	230.792	1.05864	210.459	0	0	225.435	0	0	2.69636	0	0	2.00465	0	0	0	0	0	0	0	0	0
ENSCAFG00000044122	ENSCAFT00000071336		protein_coding	protein_coding		0.5996	999		GO:0003676; GO:0003723		FALSE	1.0393	0.351753		X	31670144	31671232	1089	-	0	0	0	1.24387	0	0	0	0	0	212.386	0	149.345	83.3087	1.85546	242.912	0	0	254.093	0	0	0	0	0	0	0	0.0352517	0	0	0	0
ENSCAFG00000017772	ENSCAFT00000028180	C9H17orf64	protein_coding	protein_coding	chromosome 9 C17orf64 homolog [Source:VGNC Symbol;Acc:VGNC:51927]	0.5595	1562				TRUE	1.0381	0.000415309	0.0340269	9	36073523	36082905	9383	-	1836.46	1839.72	999.794	10577.1	3205.67	1621.08	2145.58	1801.65	2652.95	3140.92	3125.32	2881.16	2874.08	4409.63	2009.45	2944.46	2954.11	4458.9	8269.24	6253.16	2921.99	3060.91	88.5871	75.6724	52.371	191.715	100.971	48.2472	67.5874	66.0726
ENSCAFG00000048087	ENSCAFT00000076249		protein_coding	protein_coding		0.3885	2520				FALSE	1.0377	0.0989671		2	18116356	18118875	2520	-	6.09662	2.1376	22.2656	3.71002	19.1734	0	13.4357	1.88041	8.15822	2.27294	18.6562	1.15533	9.5977	0	68.3392	0	0	49.9594	12.3197	197.332	1.86781	0	0.182288	0.0544996	0.722927	0.0416817	0.374331	0	0.262338	0.0427449
ENSCAFG00000007851	ENSCAFT00000012535	HMGB2	protein_coding	protein_coding	high mobility group box 2 [Source:VGNC Symbol;Acc:VGNC:41710]	0.4302	1139	GO:0002376; GO:0045087; GO:0050918; GO:0006357; GO:0001938; GO:0002437; GO:0006265; GO:0006334; GO:0007283; GO:0007289; GO:0008584; GO:0010628; GO:0010629; GO:0032075; GO:0032392; GO:0032496; GO:0032728; GO:0043388; GO:0045089; GO:0045648; GO:0045654; GO:0045892; GO:0045893; GO:0045944; GO:0048545; GO:0050767; GO:0050829; GO:0050830; GO:0060326; GO:0071222; GO:0072091; GO:1902042	GO:0003677; GO:0000400; GO:0000976; GO:0000987; GO:0003684; GO:0003690; GO:0003697; GO:0003713; GO:0008134; GO:0008301; GO:0019904; GO:0042056; GO:0044378; GO:0050786; GO:0097100	GO:0005634; GO:0005694; GO:0000785; GO:0000793; GO:0005615; GO:0005654; GO:0005730; GO:0005737; GO:0032991; GO:0048471	TRUE	1.03718	0.000806056	0.0444334	25	23939027	23941606	2580	-	1538.28	1313.66	1918.69	7336.73	2897.46	1259	1695.16	1060.81	2062.63	1786.54	2908.67	3724.93	2063.28	3592.83	2598.25	2642.06	3113.41	4886.36	8919.64	6128.9	1958	2733.88	101.761	74.1016	137.83	182.368	125.156	51.3865	73.2297	53.3515
ENSCAFG00000032180	ENSCAFT00000031287; ENSCAFT00000049120		protein_coding	protein_coding		0.5864	2212	GO:0006241; GO:0006228; GO:0006183; GO:0006165	GO:0004550		TRUE	1.03625	0.0125376	0.12504	6	40119447	40123662	4216	-	17273.6	39372.7	16867.5	225029	72178.7	57720	66175.7	52139.3	101930	227239	101502	190151	184187	47123.3	135853	104481	29160.4	245146	166920	150047	72071	62282.3	588.392	1143.61	623.919	2880.21	1605.39	1213.08	1472.02	1350.24
ENSCAFG00000049184	ENSCAFT00000081979		protein_coding	protein_coding		0.5548	429	GO:0015986; GO:1902600; GO:0006811	GO:0015078; GO:0008289	GO:0033177; GO:0045263; GO:0016020; GO:0016021	TRUE	1.03542	0.293863	0.549609	28	1543697	1544794	1098	+	2.60787	0	0	214.858	78.9242	189.724	1.49526	1.14382	313.053	0	125.867	391.324	336.781	5.00874	349.842	2.74306	0	443.02	392.174	134.342	0	119.312	0.458035	0	0	14.1796	9.05128	20.5595	0.171499	0.152733
ENSCAFG00000017309	ENSCAFT00000008039; ENSCAFT00000027421	RPL4	protein_coding	protein_coding	ribosomal protein L4 [Source:NCBI gene (formerly Entrezgene);Acc:609491]	0.4794	1385	GO:0006412	GO:0003735	GO:0005840	TRUE	1.03507	0.193003	0.443298	30	30766895	30771808	4914	-	6179.83	1674.87	5526.61	17999	1371.62	1069.11	1085.73	1101.36	20469.3	745.704	18347.2	23388.3	577.252	1710.35	27663.2	981.334	2216.87	22897.4	24149.1	1075.86	735.31	1198.51	336.198	77.6958	326.491	367.933	48.7239	35.8856	38.5722	45.5522
ENSCAFG00000047077	ENSCAFT00000093413	STMP1	protein_coding	protein_coding	short transmembrane mitochondrial protein 1 [Source:HGNC Symbol;Acc:HGNC:41909]	0.444	545	GO:0032731; GO:1900227		GO:0005741; GO:0005758	TRUE	1.03372	0.0145276	0.134328	16	12586975	12602256	15282	-	838.253	1209.78	575.216	1389.87	1913.42	3784.75	1550.83	950.55	2863	7734.61	2207.95	6984.92	3547.59	1566.74	4234.37	1931.63	1136.98	10321.7	2214.86	3990.06	1551.48	1743.87	115.89	142.619	86.3567	72.2019	172.731	322.84	140.013	99.9104
ENSCAFG00000002477	ENSCAFT00000003912; ENSCAFT00000061428	CORO2A	protein_coding	protein_coding	coronin 2A [Source:VGNC Symbol;Acc:VGNC:39529]	0.5322	3730		GO:0051015; GO:0005515	GO:0017053	TRUE	1.03074	0.00221376	0.0631304	11	55345934	55372374	26441	-	44.0306	114.2	36.2648	600.104	175.1	116.266	154.986	214.757	150.317	196.79	113.402	220.233	112.684	208.58	75.1663	159.92	99.9541	152.961	438.956	410.741	166.383	279.804	0.889435	1.96708	0.795497	4.55499	2.30958	1.44908	2.04449	3.29815
ENSCAFG00000012891	ENSCAFT00000043157; ENSCAFT00000093329; ENSCAFT00000066387; ENSCAFT00000059711; ENSCAFT00000020468; ENSCAFT00000063756	PARD3B	protein_coding	protein_coding	par-3 family cell polarity regulator beta [Source:VGNC Symbol;Acc:VGNC:44264]	0.5111	4492	GO:0007049; GO:0051301; GO:0000226; GO:0007155; GO:0008104; GO:0045197; GO:0030010; GO:0051660	GO:0005515; GO:0035091	GO:0030054; GO:0005912; GO:0012505; GO:0005938; GO:0016324; GO:0043296; GO:0032991	TRUE	1.03002	0.0792996	0.282368	37	13251881	14230765	978885	+	18.4057	79.6141	51.34	471.654	206.792	294.875	352.138	70.0672	562.447	956.938	577.164	788.489	879.45	285.006	205.455	85.2904	153.922	1255.11	258.74	6.90321	302.749	249.506	0.308733	1.13872	0.935142	2.97272	2.26491	3.05172	3.85722	0.893526
ENSCAFG00000008467	ENSCAFT00000013454; ENSCAFT00000062793; ENSCAFT00000090737	EDIL3	protein_coding	protein_coding	EGF like repeats and discoidin domains 3 [Source:VGNC Symbol;Acc:VGNC:40198]	0.5148	1821	GO:0010811	GO:0005509		FALSE	1.02317	0.0054604		3	23417835	23808538	390704	+	7.24553	11.7883	1.11584	10.0352	5.54614	16.6095	14.5299	5.04462	35.8373	69.4551	0.846281	6.34416	7.77128	8.75716	5.01109	1.93842	0	16.7628	44.1633	0	3.43057	5.34657	0.299798	0.415919	0.0501365	0.156022	0.149844	0.424027	0.392603	0.15869
ENSCAFG00000017763	ENSCAFT00000028172		protein_coding	protein_coding		0.3939	759	GO:0006334		GO:0005634	FALSE	1.02184	0.30267		7	53141003	53142614	1612	+	0	0	0	0	0.961099	0	1.15195	0	0	161.527	1.04163	165.345	88.0363	0	133.166	0	0	117.42	0	0	0	0	0	0	0	0	0.0622993	0	0.0746782	0
ENSCAFG00000050024	ENSCAFT00000086815		protein_coding	protein_coding		0.3886	2478				FALSE	1.01649	0.0923751		29	28960227	28962704	2478	-	4.91758	0	0	132.645	5.47293	0	8.85953	0	2.84956	29.9611	4.42524	1.16866	0	0	24.4525	39.3657	3.82354e-307	0	5.12265	63.6018	4.91805	15.7381	0.149527	0	0	1.51551	0.108662	0	0.175918	0
ENSCAFG00000045085	ENSCAFT00000066232		protein_coding	protein_coding		0.4992	609	GO:0097010	GO:0033592; GO:0003676; GO:0003723		TRUE	1.01605	0.375499	0.622457	2	46761410	46762174	765	-	0	0	0	366.394	0	0	173.482	0	403.132	0	265.274	0	462.846	0	0	314.699	0	488.372	244.371	305.848	0	78.0637	0	0	0	17.0334	0	0	14.0165	0
ENSCAFG00000019363	ENSCAFT00000030769	ATP6V0C	protein_coding	protein_coding	ATPase H+ transporting V0 subunit c [Source:VGNC Symbol;Acc:VGNC:38272]	0.5556	189	GO:1902600	GO:0046961	GO:0016021	TRUE	1.01526	0.0466808	0.21814	6	38520765	38525062	4298	-	5.47675	0	16.051	28.1959	67.9488	14.4432	35.4098	4.53872	22.6665	79.1415	69.4609	12.7018	10.4674	39.6404	85.2464	6.00919	13.9018	8.61891	22.1831	152.125	2.33426	3.72409	2.18338	0	6.94867	4.22371	17.6879	3.55261	9.21856	1.37564
ENSCAFG00000001305	ENSCAFT00000002021; ENSCAFT00000083059; ENSCAFT00000070871	FBP1	protein_coding	protein_coding	fructose-bisphosphatase 1 [Source:VGNC Symbol;Acc:VGNC:40757]	0.5375	1131	GO:0005975; GO:0006094; GO:0030308; GO:0035690; GO:0005986; GO:0006000; GO:0006002; GO:0030388; GO:0006111; GO:0016311; GO:0045820; GO:0046580; GO:0071286; GO:0000122	GO:0042132; GO:0042578; GO:0016791; GO:0046872; GO:0016787; GO:0042802; GO:0016208; GO:0048029; GO:0001085	GO:0005737; GO:0005829; GO:0005634	TRUE	1.01082	0.000616511	0.0393813	1	72099881	72125224	25344	+	21.1792	27.2605	53.5604	80.2815	83.1921	67.5452	77.4928	25.9437	81.6293	61.738	26.2347	31.7208	18.133	39.8053	42.5942	20.3534	29.6739	25.1442	203.419	59.8278	36.8787	18.713	1.41097	1.5486	3.87474	2.00966	3.6189	2.77638	3.37132	1.31402
ENSCAFG00000049763	ENSCAFT00000066104	EPX	protein_coding	protein_coding	eosinophil peroxidase [Source:HGNC Symbol;Acc:HGNC:3423]	0.5893	2121	GO:0006952; GO:0006979; GO:0055114; GO:0098869; GO:0002215; GO:0032693; GO:0032714; GO:0032753; GO:0072677	GO:0004601; GO:0020037		FALSE	1.0102	0.00587889		9	32855507	32865022	9516	+	0	0.736772	10.6005	2.00704	15.8461	5.53649	4.8433	5.76528	0	1.92931	0.846281	4.53155	1.29521	9.55327	2.50554	0	0	90.1	20.0742	9.20428	4.28822	2.67328	0	0.0223182	0.408928	0.0267907	0.367569	0.12135	0.112358	0.155708
ENSCAFG00000020058	ENSCAFT00000031915; ENSCAFT00000083324; ENSCAFT00000083153	SNX7	protein_coding	protein_coding	sorting nexin 7 [Source:VGNC Symbol;Acc:VGNC:46643]	0.3871	1249	GO:0015031	GO:0035091		TRUE	1.00595	0.000308142	0.0289965	6	51025203	51094539	69337	-	44.5879	42.7327	29.0119	207.729	95.869	44.292	78.4615	45.4016	89.5932	123.476	66.8562	84.2867	60.875	132.95	32.5721	99.8285	123.381	108.958	270.333	185.236	82.3338	91.7827	2.68982	2.19819	1.90053	4.70873	3.77636	1.64858	3.09098	2.08229
ENSCAFG00000031731	ENSCAFT00000025801		protein_coding	protein_coding		0.4798	471	GO:0006412; GO:0000027; GO:0008150	GO:0003735; GO:0003723; GO:0019843; GO:0003674; GO:1904841	GO:0005840; GO:0005634; GO:0022625	FALSE	1.00432	0.527669		6	11192744	11193214	471	+	0	0	0	2322.62	0	5.13482	1865.83	1.7572	3139.92	0	0	10.5719	3186.86	2.29353	4570.04	0	2.32131	5565.94	4.71656	0	0	3.08072	0	0	0	139.613	0	0.506817	194.919	0.213714
ENSCAFG00000006263	ENSCAFT00000010131		protein_coding	protein_coding		0.4581	513	GO:0080009; GO:0000381; GO:0006397; GO:0008380		GO:0005634	TRUE	1.0036	0.190617	0.440351	25	5602467	5603206	740	+	0	1.66831	0	130.228	46.475	32.8034	55.6824	0	80.3785	126.109	113.485	105.944	108.827	0	121.567	48.1627	0	110.715	56.8733	105.599	18.127	0	0	0.208942	0	7.18714	4.45717	2.97268	5.34075	0
ENSCAFG00000014506	ENSCAFT00000023043	FUNDC1	protein_coding	protein_coding	FUN14 domain containing 1 [Source:VGNC Symbol;Acc:VGNC:41007]	0.4228	816	GO:0000422; GO:0001666		GO:0031307; GO:0005741	TRUE	1.00331	6.4527e-06	0.00332152	X	38492720	38505424	12705	-	62.4231	70.7301	63.6029	291.021	129.938	164.987	151.111	67.0213	150.317	268.174	102.4	172.199	111.388	264.307	145.322	93.0441	104.639	234.679	203.419	144.967	88.3373	78.4163	5.764	5.56905	6.37747	10.0973	7.83436	9.39957	9.11187	4.70495
ENSCAFG00000006371	ENSCAFT00000010302; ENSCAFT00000010293; ENSCAFT00000010294; ENSCAFT00000071873; ENSCAFT00000090248; ENSCAFT00000092512; ENSCAFT00000069067; ENSCAFT00000091248; ENSCAFT00000091425; ENSCAFT00000086247	NRG1	protein_coding	protein_coding	neuregulin 1 [Source:VGNC Symbol;Acc:VGNC:43967]	0.5325	2295	GO:0007399; GO:0000165; GO:0000187; GO:0000902; GO:0003161; GO:0003222; GO:0007416; GO:0007422; GO:0007507; GO:0007517; GO:0007626; GO:0008284; GO:0010001; GO:0010628; GO:0016477; GO:0021781; GO:0021842; GO:0022011; GO:0031334; GO:0032148; GO:0038127; GO:0038129; GO:0042177; GO:0045213; GO:0045595; GO:0045860; GO:0045892; GO:0046579; GO:0048663; GO:0048709; GO:0048738; GO:0050731; GO:0051048; GO:…	GO:0005102; GO:0008083; GO:0003712; GO:0005176; GO:0005178; GO:0043125; GO:0045499; GO:0030296	GO:0016020; GO:0016021; GO:0005576; GO:0005654; GO:0005737; GO:0005886; GO:0005887; GO:0030424; GO:0031594; GO:0045202; GO:0098978; GO:0098982; GO:0005615	TRUE	1.00083	0.0027489	0.0678713	16	31706851	32771932	1065082	-	268.642	66.3094	111.584	593.08	556.199	77.511	199.544	233.493	258.825	395.509	380.826	203.92	305.671	452.188	240.532	244.241	111.667	270.3	772.189	660.407	136.365	386.735	8.81983	1.85635	3.97814	7.31645	11.9235	1.5701	4.27816	5.82806
ENSCAFG00000017611	ENSCAFT00000090147; ENSCAFT00000060681; ENSCAFT00000038417; ENSCAFT00000090276; ENSCAFT00000093538; ENSCAFT00000027926; ENSCAFT00000078653; ENSCAFT00000083186; ENSCAFT00000068884	UACA	protein_coding	protein_coding	uveal autoantigen with coiled-coil domains and ankyrin repeats [Source:VGNC Symbol;Acc:VGNC:48034]	0.4428	4483	GO:0097190; GO:1901222; GO:0043280; GO:1901223	GO:0005515	GO:0005654; GO:0005829; GO:0005737; GO:0005634; GO:0005856	TRUE	1.00042	0.00201172	0.0607496	30	34376077	34467206	91130	-	39.5718	38.3121	55.2342	97.3414	91.1152	86.3693	109.459	23.0611	87.6022	115.759	30.4661	80.6615	97.1411	212.56	50.1109	40.7068	34.3592	234.679	49.5164	13.8064	42.8822	61.4855	0.665098	0.549079	1.00809	0.61475	0.999952	0.895649	1.20139	0.294675
ENSCAFG00000005461	ENSCAFT00000008806; ENSCAFT00000093492; ENSCAFT00000093319; ENSCAFT00000065686; ENSCAFT00000065645; ENSCAFT00000072376; ENSCAFT00000070117	NDRG2	protein_coding	protein_coding	NDRG family member 2 [Source:VGNC Symbol;Acc:VGNC:43679]	0.5853	1767	GO:0030154; GO:0007275; GO:0007399; GO:0016055; GO:0007165; GO:0001818; GO:0010574; GO:0048662; GO:0070373; GO:0090361		GO:0005737; GO:0005634; GO:0005794	TRUE	1.00019	0.00126355	0.0499297	15	18106654	18113970	7317	-	63.5378	60.4152	44.0758	168.591	141.823	106.301	152.079	41.0776	133.394	92.6069	48.238	110.57	95.8458	196.638	30.0665	22.2918	38.2637	129.912	152.564	13.8064	75.4726	93.5649	2.70935	2.19673	2.04091	2.70127	3.94881	2.79671	4.23482	1.33168
ENSCAFG00000010362	ENSCAFT00000016474		protein_coding	protein_coding		0.6207	1748	GO:0006241; GO:0006228; GO:0006183; GO:0006165; GO:0016310	GO:0004550; GO:0000166; GO:0005524; GO:0016301; GO:0016740	GO:0005634	TRUE	0.994298	0.0287982	0.172625	22	2153236	2155915	2680	+	13.082	26.9224	2.27944	205.73	82.0425	7.88366	19.7298	23.4827	27.3098	47.0546	55.1329	9.20203	19.7293	34.035	20.5082	1.97435	19.1485	23.3064	40.7458	2.33567	13.9742	36.4118	0.563901	0.989553	0.106696	3.33217	2.30916	0.209669	0.55537	0.769553
ENSCAFG00000013763	ENSCAFT00000021862; ENSCAFT00000080589	LTF	protein_coding	protein_coding	lactotransferrin [Source:VGNC Symbol;Acc:VGNC:42861]	0.5336	2293	GO:0006508; GO:0019731; GO:0006826; GO:0001817; GO:0002227; GO:0019732; GO:0031640; GO:0031665; GO:0032680; GO:0032780; GO:0033690; GO:0034145; GO:0043123; GO:0044793; GO:0045071; GO:0045669; GO:0048525; GO:0050829; GO:0051092; GO:0051673; GO:0060349; GO:0061844; GO:0071902; GO:1900229; GO:1902732; GO:2000117	GO:0001530; GO:0004869; GO:0005506; GO:0008201; GO:0008233; GO:0043539	GO:0005615; GO:0005576; GO:0005886; GO:0005769; GO:0055037; GO:0005737; GO:0009986; GO:0030141; GO:0032991; GO:0042581	TRUE	0.993081	0.00324613	0.0727093	20	42231994	42263202	31209	+	8927.61	10014.2	7177.65	57638.1	15496.7	10480.6	7430.6	12963.2	7827.46	9445.92	8536.44	13178.7	11382.3	29842.9	5810.36	17790.8	8196.24	19713.1	35609.1	19103.5	17868.1	10586.2	293.36	280.594	256.118	711.665	332.5	212.485	159.449	323.848
ENSCAFG00000001418	ENSCAFT00000002191	RAB44	protein_coding	protein_coding	RAB44, member RAS onco family [Source:VGNC Symbol;Acc:VGNC:97215]	0.5926	4249		GO:0003924; GO:0005525; GO:0005509		TRUE	0.989995	0.00182707	0.0576705	12	5770882	5804949	34068	+	232.972	295.445	299.603	1294.54	503.114	826.045	768.148	256.555	452.943	845.038	255.577	403.308	558.237	1417.86	288.138	168.642	256.132	880.047	382.748	277.279	511.156	364.458	4.13129	4.46743	5.76928	8.62578	5.82555	9.03783	8.89528	3.4588
ENSCAFG00000002667	ENSCAFT00000004206		protein_coding	protein_coding		0.4583	696	GO:0006378; GO:0006397	GO:0016787; GO:0003729; GO:0003723	GO:0005849; GO:0005737; GO:0005634	TRUE	0.986465	0.251211	0.506777	12	36496991	36498475	1485	+	0.900876	0	0	79.199	50.1799	92.2547	43.014	0	77.3355	0	75.5058	151.054	117.559	0	115.289	1.62839	0	169.393	111.958	50.5121	0	0	0.097527	0	0	3.22167	3.54713	6.16207	3.0409	0
ENSCAFG00000032615	ENSCAFT00000050211; ENSCAFT00000044579; ENSCAFT00000079668; ENSCAFT00000093253		protein_coding	protein_coding		0.6175	1062	GO:0015671; GO:0098869; GO:0042744	GO:0019825; GO:0020037; GO:0005506; GO:0046872; GO:0005344; GO:0004601; GO:0031720; GO:0043177	GO:0005833; GO:0031838	TRUE	0.985091	0.0523832	0.231672	6	40235272	40329010	93739	-	1.11646e+06	2.25009e+06	1.25258e+06	1.04895e+07	4.22942e+06	4.29503e+06	4.9158e+06	3.2692e+06	6.47711e+06	1.72265e+07	5.76971e+06	1.27146e+07	1.19793e+07	3.66568e+06	8.62176e+06	6.86513e+06	2.50112e+06	2.01155e+07	7.59125e+06	8.31256e+06	4.86622e+06	5.2528e+06	79211.6	136126	96503.3	279641	195936	188013	227757	176339
ENSCAFG00000013663	ENSCAFT00000021681	GNAZ	protein_coding	protein_coding	G protein subunit alpha z [Source:VGNC Symbol;Acc:VGNC:41310]	0.6543	1481	GO:0007188; GO:0007165; GO:0007186	GO:0031683; GO:0019001; GO:0003924; GO:0005525; GO:0001664	GO:0016020; GO:0005834	TRUE	0.984554	0.00186751	0.0584664	26	27781704	27810188	28485	+	23.966	53.7843	71.4138	134.472	108.546	48.7211	83.3048	56.9321	128.417	225.729	33.8513	40.7839	108.798	143.299	27.561	70.7523	20.3032	48.193	169.962	189.838	107.205	90.8916	1.2193	2.33329	3.94538	2.57066	3.60591	1.52936	2.76768	2.20209
ENSCAFG00000017563	ENSCAFT00000027837		protein_coding	protein_coding		0.4192	501	GO:0050790	GO:0005509; GO:0030234		TRUE	0.981327	0.0428095	0.209787	9	33411834	33412450	617	-	1.09291	134.906	91.552	288.503	323.896	271.781	179.139	54.9194	579.805	535.583	454.4	638.843	512.752	209.055	387.317	110.864	283.687	486.725	856.358	318.871	172.745	168.085	0.164367	17.3006	14.9517	16.3035	31.8072	25.219	17.5936	6.27943
ENSCAFG00000000137	ENSCAFT00000082496; ENSCAFT00000044624; ENSCAFT00000074626; ENSCAFT00000000227; ENSCAFT00000084837	TXNL1	protein_coding	protein_coding	thioredoxin like 1 [Source:VGNC Symbol;Acc:VGNC:48018]	0.4245	1087		GO:0015036	GO:0005737; GO:0005829	TRUE	0.978294	0.0020275	0.0608304	1	19171314	19203898	32585	+	747.405	902.547	704.096	3064.74	1531.53	1474.92	1495.62	820.11	1867.52	5085.66	2007.38	4128.24	3047.64	1338.26	2237.45	1384.03	1142.45	4756.45	1632.7	2860.23	1004.3	1390.11	51.8079	53.3467	52.9985	79.8242	69.319	63.0793	67.7006	43.219
ENSCAFG00000008488	ENSCAFT00000013480		protein_coding	protein_coding		0.4183	306	GO:0015986; GO:0006811	GO:0015078	GO:0000276; GO:0016020; GO:0005739; GO:0005743	FALSE	0.97745	0.0217679		22	18651858	18652163	306	-	0	0	0	20.6205	0	0	0	2.14997	0	2.53593	0	32.7439	10.5964	0	15.3759	0	0	79.7737	0	0	0	0	0	0	0	1.90787	0	0	0	0.402478
ENSCAFG00000048499	ENSCAFT00000092822		protein_coding	protein_coding		0.4457	525	GO:0051603		GO:0005839; GO:0005737; GO:0005634	FALSE	0.976956	0.10341		16	25699357	25700517	1161	+	1.38036	0	0	1.21275	0	2.69918	0	0	0	4.74076	0	44.237	43.2215	0	2.96205	0	1.85353	135.65	1.62902	0	6.05329	0	0.198108	0	0	0.0654008	0	0.239012	0	0
ENSCAFG00000024196	ENSCAFT00000037412; ENSCAFT00000069447	VSTM1	protein_coding	protein_coding	V-set and transmembrane domain containing 1 [Source:VGNC Symbol;Acc:VGNC:54001]	0.4936	674				TRUE	0.971753	0.00100756	0.0470017	1	103197268	103214842	17575	+	692.228	696.249	324.152	3099.87	809.737	758.499	658.69	777.595	1077.11	962.726	941.91	1271.55	1056.89	2155.86	796.763	1259	1154.94	1345.22	3424.66	2158.41	753.011	1116.54	77.3853	66.37	39.3505	130.213	59.1073	52.317	48.0864	66.0885
ENSCAFG00000005959	ENSCAFT00000009616		protein_coding	protein_coding		0.4224	696	GO:0000398; GO:0006397; GO:0008380; GO:0045292	GO:0003723	GO:0005681; GO:0071013	FALSE	0.969166	0.0886711		20	13344111	13344806	696	+	0	0	0	15.3216	1.13572	0	0	0	0	51.5973	0	39.8196	25.8733	1.05256	42.3637	0	0	45.7295	0	37.7777	0	0	0	0	0	0.623255	0.0802824	0	0	0
ENSCAFG00000014308	ENSCAFT00000022734	ALAS2	protein_coding	protein_coding	5'-aminolevulinate synthase 2 [Source:VGNC Symbol;Acc:VGNC:37777]	0.5264	1742	GO:0006778; GO:0033014; GO:0009058; GO:0006782; GO:0006783; GO:0001666; GO:0042541; GO:0048821	GO:0003870; GO:0030170; GO:0016740; GO:0003824; GO:0016746	GO:0005759; GO:0005739; GO:0005743	TRUE	0.969038	0.027607	0.170542	X	46703477	46723529	20053	-	9563.55	16705.6	11738.1	131212	42267.1	50221.5	42169.7	41961.1	56456.6	194480	65086.6	135051	126212	44523.8	113659	60190.8	27064.1	193466	62157.8	77227.4	30773.1	46937.5	413.656	616.141	551.329	2132.53	1193.75	1340.26	1191.11	1379.85
ENSCAFG00000030441	ENSCAFT00000043684	MGAT3	protein_coding	protein_coding	beta-1,4-mannosyl-glycoprotein 4-beta-N-acetylglucosaminyltransferase [Source:VGNC Symbol;Acc:VGNC:54526]	0.6625	1674	GO:0006487; GO:0008104; GO:0030334	GO:0003830	GO:0016020	TRUE	0.968623	0.00130531	0.0499297	10	25568053	25570413	2361	-	15.6058	16.209	25.6643	86.3027	39.6153	12.1803	52.3077	12.2512	38.8237	146.628	30.4661	31.7208	47.9229	85.1833	10.0222	14.5381	33.5783	20.9535	38.8102	28.7634	30.8752	42.7725	0.702423	0.62211	1.2544	1.45962	1.1643	0.338259	1.53749	0.419233
ENSCAFG00000012747	ENSCAFT00000020218	PAQR7	protein_coding	protein_coding	progestin and adipoQ receptor family member 7 [Source:HGNC Symbol;Acc:HGNC:23146]	0.652	1026			GO:0016021; GO:0016020	TRUE	0.966253	0.00513698	0.0872993	2	74093089	74094625	1537	+	81.9303	103.885	127.764	325.14	163.215	189.348	290.598	79.9932	151.313	436.024	44.8529	80.6615	174.854	326.403	82.6829	74.6291	64.0331	171.819	163.27	21.8602	96.0561	132.773	6.01681	6.50537	10.1888	8.97208	7.82654	8.57947	13.9363	4.4662
ENSCAFG00000030286	ENSCAFT00000071109; ENSCAFT00000009984; ENSCAFT00000082887; ENSCAFT00000049468; ENSCAFT00000009978; ENSCAFT00000069943; ENSCAFT00000073363; ENSCAFT00000009976; ENSCAFT00000069476; ENSCAFT00000022860		protein_coding	protein_coding		0.5039	987	GO:0015671; GO:0098869; GO:0042744	GO:0019825; GO:0020037; GO:0046872; GO:0005344; GO:0004601; GO:0031720; GO:0031721; GO:0043177	GO:0005833; GO:0031838	TRUE	0.965747	0.08102	0.284667	21	28178124	28206005	27882	-	984836	2.04259e+06	813632	9.94956e+06	4.2575e+06	5.31999e+06	4.42425e+06	2.48804e+06	7.07203e+06	1.79225e+07	6.62857e+06	1.38581e+07	1.09135e+07	2.96857e+06	1.4176e+07	5.9339e+06	2.28559e+06	2.01118e+07	8.07391e+06	7.00358e+06	3.52555e+06	3.65164e+06	75121.5	132856	67393.9	285170	212052	250374	220380	144285
ENSCAFG00000047361	ENSCAFT00000089311		protein_coding	protein_coding		0.4114	717				FALSE	0.965674	0.0461607		15	10402269	10403066	798	+	0	0	0	32.2603	0	0	0	0	0	3.10181	0	35.0062	23.6092	0	25.8915	0	0.99181	26.5841	40.9784	21.8541	0	0	0	0	0	1.27385	0	0	0	0
ENSCAFG00000004260	ENSCAFT00000006834		protein_coding	protein_coding		0.4932	517	GO:0006122; GO:0009060	GO:0008121	GO:0016020; GO:0005739; GO:0005743; GO:0070469; GO:0005750	TRUE	0.964563	0.0198098	0.150431	15	14082954	14092637	9684	-	1547.2	2381.25	1525.35	12646.3	5499.4	6865.25	5246.27	2762.29	8082.3	15938	6705.09	20290.4	12005.3	3531.53	15794.9	4717.14	2610.52	16632.9	9584.77	8423.07	3349.96	4818.15	225.489	295.924	241.403	692.539	523.337	617.324	499.3	306.063
ENSCAFG00000043906	ENSCAFT00000084434		protein_coding	protein_coding		0.4249	426				FALSE	0.963184	0.0316208		2	51670843	51671704	862	-	4.39654	0	1.65869	8.35846	1.01742	14.9583	10.1918	1.18283	1.5968	45.1405	1.71465	50.3245	8.74458	0	28.7882	11.4435	4.8704	2.99847	47.7285	47.8776	0	3.32736	0.777625	0	0.318578	0.555503	0.117503	1.63237	1.17718	0.159054
ENSCAFG00000044821	ENSCAFT00000084234	SCIN	protein_coding	protein_coding	scinderin [Source:HGNC Symbol;Acc:HGNC:21695]	0.4372	2077	GO:0051014; GO:0008285; GO:0042989; GO:0043065; GO:0045654; GO:0051127; GO:0051693	GO:0051015; GO:0005509	GO:0005886	FALSE	0.962634	0.000372729		14	27412351	27477283	64933	+	1.67205	0.736772	5.02129	1.00352	10.3	3.32189	1.93732	0.72066	13.9367	46.3035	0	5.43785	0	3.98053	7.51663	0.969209	0	4.1907	30.7805	5.75268	0	0.891095	0.060657	0.022791	0.197806	0.0136791	0.243981	0.0743527	0.0458951	0.0198759
ENSCAFG00000012398	ENSCAFT00000019701		protein_coding	protein_coding		0.5704	405	GO:0006355	GO:0003723; GO:0003712	GO:0005634	TRUE	0.959652	0.217105	0.471786	X	52424786	52426412	1627	-	0	0	0	38.3445	30.135	28.3888	24.0257	0	81.1623	0	51.5175	149.344	96.4249	0	63.8225	35.2917	0	101.078	40.3607	51.4254	0	0	0	0	0	2.68051	3.66077	3.25866	2.91892	0
ENSCAFG00000005698	ENSCAFT00000049210; ENSCAFT00000061793; ENSCAFT00000065783; ENSCAFT00000009200	PDE2A	protein_coding	protein_coding	phosphodiesterase 2A [Source:VGNC Symbol;Acc:VGNC:44351]	0.5741	3666	GO:0007165; GO:0000122; GO:0007193; GO:0010752; GO:0019933; GO:0019934; GO:0036006; GO:0043116; GO:0043117; GO:0043949; GO:0043951; GO:0046069; GO:0071320; GO:0071321; GO:0071560; GO:1904613; GO:0010628; GO:0050729; GO:0010821; GO:0010754; GO:0061028; GO:0071260; GO:0097011	GO:0008081; GO:0004114; GO:0005515; GO:0046872; GO:0016787; GO:0000287; GO:0004115; GO:0004118; GO:0008270; GO:0030552; GO:0030553; GO:0030911; GO:0042301; GO:0042803; GO:0047555	GO:0005634; GO:0005737; GO:0005741; GO:0005743; GO:0005829; GO:0005886; GO:0048471; GO:0005783; GO:0005794; GO:0005759; GO:0042734; GO:0097060	TRUE	0.959114	0.000921807	0.0461745	21	25542268	25635660	93393	+	12.819	17.6825	9.48465	41.1443	29.3153	11.073	40.6838	14.4132	47.7831	96.4656	14.3868	9.06309	14.2474	28.6598	15.0333	15.5074	18.7414	4.1907	68.2523	10.3548	20.5835	12.4753	0.26347	0.309898	0.211685	0.317751	0.393422	0.140417	0.546047	0.225216
ENSCAFG00000031324	ENSCAFT00000012442		protein_coding	protein_coding		0.4971	348	GO:0006412	GO:0003735; GO:0003723; GO:0046872; GO:0019843	GO:0005840; GO:0022625	TRUE	0.95757	0.407674	0.647382	10	32328910	32329257	348	+	0	0	0	491.85	274.628	439.014	332.21	1.35947	722.276	0	699.048	0	2.47343	0	0	650.51	0	0	902.36	711.331	35.1569	242.224	0	0	0	40.015	38.826	58.6471	46.9715	0.22378
ENSCAFG00000012123	ENSCAFT00000019263		protein_coding	protein_coding		0.5293	648	GO:0006913; GO:0015031	GO:0003924; GO:0005525; GO:0000166	GO:0005634	TRUE	0.956593	0.232327	0.488368	35	26048935	26049582	648	-	0	0	44.7378	41.2301	52.5338	0	74.864	0	93.6832	0	0	0	68.8849	58.4764	0	58.5474	0	0	84.4478	85.9441	0	79.6623	0	0	5.64887	1.8014	3.9886	0	5.6846	0
ENSCAFG00000000255	ENSCAFT00000000401; ENSCAFT00000069308; ENSCAFT00000080961; ENSCAFT00000087910; ENSCAFT00000084809	B4GALNT1	protein_coding	protein_coding	beta-1,4-N-acetyl-galactosaminyltransferase 1 [Source:VGNC Symbol;Acc:VGNC:38345]	0.6245	2356	GO:0030259; GO:0001574; GO:0006687; GO:0007283; GO:0019915	GO:0016758; GO:0016740; GO:0016757; GO:0008376; GO:0003947	GO:0030173; GO:0016020; GO:0016021; GO:0005794; GO:0000139	TRUE	0.955155	0.0251292	0.164516	10	1703169	1709994	6826	-	262.511	268.185	219.821	667.341	397.737	830.474	574.416	164.31	286.698	916.424	115.094	306.332	404.106	1191.77	240.532	145.381	156.178	898.905	182.006	29.914	234.137	279.804	8.3954	7.31351	7.63405	8.01941	8.30573	16.3869	11.9964	3.99504
ENSCAFG00000010495	ENSCAFT00000016672		protein_coding	protein_coding		0.4407	792	GO:0006511; GO:0051603; GO:0010499; GO:0043161	GO:0004175	GO:0019773; GO:0005839; GO:0005737; GO:0005634; GO:0000502	FALSE	0.953332	0.363435		28	16266415	16267206	792	+	0	0	0	2.68922	0	0	0	0	0	134.527	0	134.88	103.354	0	161.199	0	0	215.878	0	0	0	0	0	0	0	0.0961327	0	0	0	0
ENSCAFG00000010352	ENSCAFT00000016459	MS4A2	protein_coding	protein_coding	membrane spanning 4-domains A2 [Source:VGNC Symbol;Acc:VGNC:43432]	0.4448	1331	GO:0038095; GO:0006954; GO:0006955		GO:0032998; GO:0005887; GO:0016021; GO:0016020	TRUE	0.95298	0.00294823	0.0701789	21	50450024	50456785	6762	+	717.865	682.987	304.067	567.992	858.067	470.602	432.991	337.269	724.709	1493.29	227.65	599.977	243.5	685.447	816.807	261.686	281.902	597.175	1967.27	304.892	385.082	324.358	40.6381	32.9687	18.6919	12.0819	31.7176	16.437	16.0067	14.5154
ENSCAFG00000013794	ENSCAFT00000021903	CCR3	protein_coding	protein_coding	C-C motif chemokine receptor 3 [Source:VGNC Symbol;Acc:VGNC:38912]	0.4746	1083	GO:0006935; GO:0006954; GO:0007186; GO:0001938; GO:0045766	GO:0016493; GO:0004950; GO:0004930; GO:0019957	GO:0016021; GO:0005886	TRUE	0.950509	0.00817872	0.103885	20	42383135	42384217	1083	-	420.241	420.697	465.864	1530.37	949.182	1162.66	1118.8	288.264	603.261	1726.73	363.901	663.418	950.687	1764.97	646.43	365.392	324.07	1762.19	287.73	173.731	484.569	628.222	29.2374	24.9579	35.1959	40.0071	43.12	49.9083	50.8308	15.2473
ENSCAFG00000044414	ENSCAFT00000077025		protein_coding	IG_V_gene		0.5576	321				TRUE	0.950018	0.290687	0.546691	JH373429.1	45194	45514	321	-	299.161	10.4216	45.605	73.5842	42.2995	0	0	0	137.223	0	47.0994	144.41	35.8685	38.2155	0	0	56.0497	285.724	190.605	0	0	0	70.2213	2.08592	11.6244	6.49007	6.48317	0	0	0
ENSCAFG00000000609	ENSCAFT00000000933	ADM2	protein_coding	protein_coding	adrenomedullin 2 [Source:VGNC Symbol;Acc:VGNC:37661]	0.6703	3409	GO:0001525; GO:0006468; GO:0010628; GO:0045766	GO:0005179; GO:0044877	GO:0005576	TRUE	0.94957	0.0157342	0.138531	10	16816319	16820440	4122	-	652.098	1122.1	578.006	5026.63	2136.06	3161.34	2055.5	1748.32	3798.75	7672.87	2890.9	8086.09	6049.94	1440.95	3525.3	2973.53	1130.73	7671.08	4116.55	3044.32	1935.7	2180.51	14.413	21.1482	13.8729	41.7465	30.8278	43.1113	29.6682	29.3783
ENSCAFG00000017557	ENSCAFT00000047304; ENSCAFT00000027817; ENSCAFT00000027823	S100A8	protein_coding	protein_coding	S100 calcium binding protein A8 [Source:VGNC Symbol;Acc:VGNC:45833]	0.548	587	GO:0050727; GO:0045087; GO:0030593; GO:0032496; GO:0002523; GO:0070488	GO:0050786; GO:0050544; GO:0035662; GO:0008017; GO:0008270; GO:0005509; GO:0048306; GO:0046872	GO:0005615	TRUE	0.949145	0.00269404	0.0678044	7	43501989	43541604	39616	+	8368.59	5483.79	4697.13	30850.2	9982.26	10951.2	12067.6	8046.16	13469.8	13015.1	11655.8	13828.4	11132.4	29802.2	15298.9	18008.9	21403.5	29003.9	48203.6	27654.2	10675.9	15860.6	1074.19	600.219	654.721	1487.96	836.658	867.302	1011.54	785.205
ENSCAFG00000008680	ENSCAFT00000013773; ENSCAFT00000086921	DRC7	protein_coding	protein_coding	dynein regulatory complex subunit 7 [Source:VGNC Symbol;Acc:VGNC:40092]	0.581	2668	GO:0030317; GO:0048870		GO:0005856; GO:0042995; GO:0005929; GO:0031514; GO:0005737	TRUE	0.946996	0.000822836	0.0446498	2	58758655	58774080	15426	-	55.1775	69.2565	26.7802	235.827	82.3998	39.8627	44.5584	54.0495	78.6429	165.921	58.3934	54.3785	37.5612	132.154	17.5388	44.5836	39.0446	67.0512	115.092	58.6773	93.4831	49.9013	1.55828	1.66779	0.821277	2.50252	1.51949	0.69459	0.82176	1.16048
ENSCAFG00000043222	ENSCAFT00000077638		protein_coding	protein_coding		0.5309	712	GO:0006955; GO:0002215; GO:0032693; GO:0032753			FALSE	0.944867	0.0170639		18	38758251	38760653	2403	+	10.0323	6.63094	16.1797	26.0915	3.96153	14.3949	1.93732	7.2066	1.99096	5.78793	6.77025	11.782	1.29521	18.3104	7.51663	10.6613	4.68535	146.674	30.7805	8.05375	12.007	2.67328	1.06167	0.59836	1.85931	1.0375	0.273741	0.939886	0.133882	0.579805
ENSCAFG00000028490	ENSCAFT00000059894; ENSCAFT00000017242; ENSCAFT00000035279		protein_coding	protein_coding		0.6258	1877	GO:0006564; GO:0055114; GO:0008652	GO:0004617; GO:0051287; GO:0016616; GO:0016491		TRUE	0.943119	0.277837	0.532512	17	57385047	57446097	61051	-	12.602	91.9822	253.325	329.642	6.10304	15.3129	345.098	7.8616	212.376	124.489	416.344	4.88588	261.434	6.27264	375.501	3.64864	9.22993	801.199	311.221	256.354	4.67242	0	0.505878	3.14852	11.0427	4.97219	0.15997	0.379263	9.04648	0.239927
ENSCAFG00000000156	ENSCAFT00000048971; ENSCAFT00000070211; ENSCAFT00000000253	MYO1A	protein_coding	protein_coding	myosin IA [Source:VGNC Symbol;Acc:VGNC:43560]	0.5394	3841	GO:0007605; GO:0030030; GO:0030033; GO:0051648; GO:0007015; GO:0030050	GO:0003774; GO:0005524; GO:0005515; GO:0000166; GO:0003779; GO:0051015; GO:0000146; GO:0030898	GO:0016459; GO:0005737; GO:0005902; GO:0005903; GO:0009925; GO:0016323; GO:0016324; GO:0016328; GO:0030864; GO:0031941; GO:0044853; GO:0005886; GO:0015629; GO:0031982	TRUE	0.94231	0.0233078	0.159365	10	1159812	1193153	33342	-	168.319	193.771	188.577	1518.32	607.699	925.701	710.997	333.666	1195.58	2197.48	1007.92	1518.97	1830.13	413.975	909.512	347.946	281.901	1994.77	681.185	761.654	381.651	634.459	3.30186	3.24124	4.01704	11.1915	7.78397	11.204	9.10804	4.97622
ENSCAFG00000009649	ENSCAFT00000015332; ENSCAFT00000048831	PLEKHA6	protein_coding	protein_coding	pleckstrin homology domain containing A6 [Source:VGNC Symbol;Acc:VGNC:44670]	0.6126	3394				TRUE	0.933436	4.95253e-05	0.0107657	38	799918	838835	38918	-	50.1614	73.6771	102.099	138.485	148.954	90.7985	180.171	67.0214	165.25	333.771	100.707	106.038	154.13	243.608	115.255	83.352	66.3758	150.865	252.935	167.979	78.9032	152.377	1.11359	1.39472	2.46135	1.15521	2.15922	1.2437	2.612	1.13118
ENSCAFG00000017829	ENSCAFT00000076651; ENSCAFT00000028280	CA4	protein_coding	protein_coding	carbonic anhydrase 4 [Source:VGNC Symbol;Acc:VGNC:38612]	0.5752	1112	GO:0015701	GO:0004089; GO:0008270; GO:0046872; GO:0016829	GO:0031225; GO:0005886; GO:0016020; GO:0005791; GO:0005793; GO:0005794; GO:0005802; GO:0009986; GO:0016324; GO:0030658; GO:0030667; GO:0031362; GO:0031526; GO:0046658; GO:0048471; GO:0070062	TRUE	0.932346	0.00965209	0.109883	9	36327969	36337088	9120	-	411.324	430.275	186.345	2362.29	853.313	471.709	1051.97	465.546	610.229	194.86	779.425	1069.44	790.08	1787.25	197.938	1125.25	901.929	745.944	1564.45	1457.73	510.298	1032.78	27.8707	24.8604	13.7112	60.1447	37.7538	19.7204	46.5477	23.9823
ENSCAFG00000015206	ENSCAFT00000048582; ENSCAFT00000073299; ENSCAFT00000074059; ENSCAFT00000024140; ENSCAFT00000024142		protein_coding	protein_coding		0.5931	1249	GO:0006953		GO:0005576; GO:0034364	FALSE	0.931389	0.0090723		21	40671362	40704465	33104	+	1.67205	2.92707	2.7896	18.2502	6.33845	7.75109	2.90598	10.5175	10.9503	3.85862	9.3091	20.8347	7.77128	29.3767	15.0333	9.21703	10.6619	90.795	44.3126	0	3.99712	5.66896	0.100868	0.15057	0.182743	0.413689	0.249676	0.288501	0.114481	0.482374
ENSCAFG00000005338	ENSCAFT00000089136; ENSCAFT00000008594; ENSCAFT00000089013	BLVRB	protein_coding	protein_coding	biliverdin reductase B [Source:VGNC Symbol;Acc:VGNC:38472]	0.6353	709	GO:0042167	GO:0004074; GO:0042602	GO:0005654; GO:0005829; GO:0005886; GO:0043231	TRUE	0.926251	0.0262893	0.167323	1	113244503	113258073	13571	+	1457.47	2403.35	1199.53	9303.63	3547.95	5529.84	5790.65	3220.62	6007.72	19289.3	4464.98	17112	12917.2	4021.13	12946.1	7723.63	3461.69	20781.7	7849.02	9353.86	4663.01	5056.96	154.89	217.79	138.429	371.515	246.2	362.588	401.867	260.211
ENSCAFG00000019996	ENSCAFT00000046977; ENSCAFT00000031823	CRAT	protein_coding	protein_coding	carnitine O-acetyltransferase [Source:VGNC Symbol;Acc:VGNC:39592]	0.6048	2733	GO:0019254; GO:0033540; GO:0046459; GO:0051791	GO:0016746; GO:0016740; GO:0003997; GO:0004092	GO:0005777; GO:0005739	TRUE	0.926014	0.0165334	0.140563	9	54566407	54580025	13619	+	1823.64	4039.72	2242.28	16856.1	5551.69	6285.02	4332.82	3766.89	5791.7	25092.6	9119.53	15156.2	13331.6	3380.26	10087.3	8407.89	3025.95	18051.4	11394.1	10343.3	6518.09	4538.34	50.277	94.9683	67.1293	174.617	99.9407	106.909	78.0068	78.9541
ENSCAFG00000019307	ENSCAFT00000030678		protein_coding	protein_coding		0.5888	642	GO:0006749	GO:0004364; GO:0005515	GO:0005829	FALSE	0.923331	0.00425515		9	47024991	47025688	698	-	0	0	0	0	0	0	0	0	1.10224	0	0	14.597	0	0	0	0	0	73.6999	0	0	0	0	0	0	0	0	0	0	0	0
ENSCAFG00000005978	ENSCAFT00000009655		protein_coding	protein_coding		0.4573	527	GO:0006412; GO:0002181; GO:0042273	GO:0003735; GO:0003723	GO:0015934; GO:0005840; GO:0022625	TRUE	0.923017	0.111918	0.338107	24	15910416	15910942	527	-	0	174.438	145.049	1084.18	779.761	548.084	1050.06	314.649	1494.9	1198.18	1359.74	2018.89	1169.84	992.004	2612.4	1468.69	1050.77	2411.87	3351.58	2033.31	450.78	1074.12	0	21.2666	22.5198	58.2454	72.796	48.3486	98.0401	34.2017
ENSCAFG00000003602	ENSCAFT00000005796; ENSCAFT00000060555	DLGAP3	protein_coding	protein_coding	DLG associated protein 3 [Source:VGNC Symbol;Acc:VGNC:39981]	0.6774	3355	GO:0023052; GO:0099563	GO:0001540	GO:0031594; GO:0045202; GO:0098978; GO:0098981; GO:0099572	TRUE	0.922713	0.0260519	0.166469	15	7058749	7115034	56286	+	11.147	1.47354	42.402	71.2499	38.823	37.6481	44.5584	58.887	40.8147	21.2224	6.77025	31.7208	46.6277	62.8924	0	34.8915	7.80891	100.577	120.445	66.731	23.1989	51.6835	0.250342	0.0282187	1.03408	0.601259	0.569316	0.521673	0.653489	1.00545
ENSCAFG00000044033	ENSCAFT00000088246		protein_coding	protein_coding		0.5405	309				FALSE	0.921265	0.0015502		9	45287154	45287462	309	-	0	0	0	0	0	0	0	0	18.2352	4.80574	0	48.9084	0	0	0	0	0	0	11.7837	0	0	0	0	0	0	0	0	0	0	0
ENSCAFG00000016939	ENSCAFT00000026801	AHSP	protein_coding	protein_coding	alpha hemoglobin stabilizing protein [Source:VGNC Symbol;Acc:VGNC:37732]	0.4697	479	GO:0050821; GO:0030218; GO:0006457	GO:0030492		TRUE	0.916806	0.0610011	0.247368	6	16744879	16745745	867	-	400.176	563.63	318.573	1873.57	1686.82	3316.36	2352.88	663.007	4412.96	8996.38	3396.13	5184.09	3394.76	1475.98	3618	1512.94	1034.68	6091.18	1457.39	2634.73	471.704	4257.65	62.9484	75.6007	54.417	110.74	173.257	321.865	241.694	79.2893
ENSCAFG00000044683	ENSCAFT00000063637		protein_coding	protein_coding		0.3995	2223				FALSE	0.915452	0.209475		20	33430414	33432636	2223	-	41.7776	6.22934e-101	8.24289	1.51104	118.142	0	148.385	5.65481	0	0	1.98566	0	0	2.89844	6.05299	0	6.51619	21.043	4.43401	0	0	66.771	1.41603	1.8004e-102	0.30339	0.0192445	2.61471	0	3.28438	0.145717
ENSCAFG00000011783	ENSCAFT00000018702		protein_coding	protein_coding		0.4418	498	GO:0015986; GO:0006811	GO:0015078	GO:0000276; GO:0016020; GO:0005739; GO:0005743; GO:0000274	FALSE	0.909493	0.000377569		6	15751007	15751915	909	-	0	0	0	0	0	0	1.16396	0	0	4.14069	0	0	0	0	0	0	0	78.1718	2.35794	6.08756	0	1.36691	0	0	0	0	0	0	0.115003	0
ENSCAFG00000002129	ENSCAFT00000003358	PDK4	protein_coding	protein_coding	pyruvate dehydrogenase kinase 4 [Source:VGNC Symbol;Acc:VGNC:44383]	0.5029	1569	GO:0016310; GO:0006468; GO:0010906; GO:0006885; GO:0008286; GO:0009267; GO:0010510; GO:0010565; GO:0042304; GO:0042593; GO:0042594; GO:0045124; GO:0046320; GO:0071398; GO:0072593; GO:2000811	GO:0004672; GO:0000166; GO:0005524; GO:0016301; GO:0016740; GO:0004740	GO:0005739; GO:0005759	TRUE	0.90821	0.146499	0.383999	14	20827831	20839256	11426	-	18.3925	0	0.557921	36.1267	20.6	0	39.7151	29.547	11.9458	9.64656	28.7736	0	56.9894	0.796106	0	5.81525	0	0	140.52	65.5805	4.28822	10.6931	0.883257	0	0.0290945	0.651891	0.645952	0	1.24547	1.07876
ENSCAFG00000023105	ENSCAFT00000086374; ENSCAFT00000070495; ENSCAFT00000003376; ENSCAFT00000003374; ENSCAFT00000068178	CRISP2	protein_coding	protein_coding	cysteine rich secretory protein 2 [Source:VGNC Symbol;Acc:VGNC:39616]	0.4067	1521			GO:0005576; GO:0016020; GO:0016021; GO:0005615	TRUE	0.905137	0.0323675	0.183788	12	17531940	17593549	61610	-	23.966	30.2076	147.849	274.964	95.869	32.1116	30.9971	128.998	73.6655	30.869	82.0893	89.7246	55.6942	91.5524	20.0443	82.3828	43.7299	425.356	137.843	58.6773	25.7293	102.476	1.18723	1.27601	7.95337	5.1182	3.10103	0.981478	1.00275	4.85833
ENSCAFG00000025113	ENSCAFT00000021484	CLEC12A	protein_coding	protein_coding	C-type lectin domain family 12 member A [Source:VGNC Symbol;Acc:VGNC:39325]	0.358	1025	GO:0002769; GO:2000272	GO:0030545; GO:0019903	GO:0016020; GO:0016021; GO:0005886; GO:0009897	TRUE	0.905085	0.000593265	0.0393462	27	36040577	36051184	10608	-	240.775	130.409	118.279	566.988	427.053	244.713	401.026	166.472	408.147	613.521	268.271	400.589	433.897	808.844	621.375	336.316	317.042	731.277	679.847	500.483	216.984	418.814	17.6993	8.17428	9.44161	15.661	20.4982	11.0989	19.2508	9.30359
ENSCAFG00000049437	ENSCAFT00000088009		protein_coding	protein_coding		0.391	3816				FALSE	0.903704	0.0324932		21	14985763	14989578	3816	-	0	4.6515	7.07566	2.58979	18.5456	3.85866	3.55548	6.386	1.36099	2.30184	2.55391	3.7336	0	0	0	0	6.69865	0	1.92079	111.196	0	8.96833	0	0.0783163	0.151712	0.0192144	0.239105	0.0470084	0.0458449	0.0958634
ENSCAFG00000042389	ENSCAFT00000061516		protein_coding	protein_coding		0.3867	2418				FALSE	0.902814	0.00571359		5	43373663	43376080	2418	-	0	0	0	0	0	0	0	0	6.6152	78.7804	0	0	0	0	0	0	0	0	0	0	0	0	0	0	0	0	0	0	0	0
ENSCAFG00000046360	ENSCAFT00000064392; ENSCAFT00000061786		protein_coding	protein_coding		0.5283	821	GO:0006629			TRUE	0.897259	0.132338	0.364592	18	54661564	54677228	15665	+	6.14605	237.383	29.2041	3384.07	610.98	1136.6	141.004	594.974	679.141	1256.39	621.709	869.044	1099.46	465.889	553.069	147.402	151.687	684.665	1095.55	877.654	1294.85	571.974	0.564056	18.5769	2.91047	116.699	36.6135	64.3593	8.45065	41.5133
ENSCAFG00000041102	ENSCAFT00000077101		protein_coding	protein_coding		0.4029	2544				FALSE	0.89568	0.0295453		12	22945520	22948063	2544	+	17.0317	2.14916	12.8712	3.17909	4.66958	2.09852	5.35861	5.9113	159.324	7.54866	7.61281	6.12021	7.33823	8.76735	9.56058	1.62636	8.51609	0	4.32896	14.9452	5.60535	5.15428	0.504442	0.0542774	0.413964	0.0353798	0.0903063	0.038348	0.103642	0.133106
ENSCAFG00000001526	ENSCAFT00000091754; ENSCAFT00000061557; ENSCAFT00000035372; ENSCAFT00000002377	IFT27	protein_coding	protein_coding	intraflagellar transport 27 [Source:VGNC Symbol;Acc:VGNC:41885]	0.571	853	GO:0042073; GO:0001822; GO:0006886; GO:0007224; GO:0007283; GO:0060122; GO:0090102	GO:0003924; GO:0005525; GO:0005509	GO:0005737; GO:0005813; GO:0005929; GO:0030992; GO:0036126; GO:0097225; GO:0097228; GO:0005634; GO:0005794; GO:0000139	TRUE	0.895017	0.00260078	0.0673545	10	27655905	27707332	51428	+	157.73	251.239	167.376	766.689	194.907	429.631	320.627	259.437	501.722	883.625	258.116	838.336	529.743	182.309	378.336	381.869	245.2	980.623	551.372	388.881	248.716	261.982	13.9326	18.9237	16.0548	25.4472	11.2418	23.415	18.4949	17.4227
ENSCAFG00000029568	ENSCAFT00000043427		protein_coding	protein_coding		0.5326	537				TRUE	0.894766	0.0465828	0.218109	21	28181549	28182932	1384	+	45.1453	54.5211	18.731	293.22	116.227	269.928	162.886	76.8958	226.68	572.94	258.718	602.695	412.033	93.5886	337.557	263.362	101.136	711.063	311.161	223.097	109.459	147.955	6.33442	6.52315	2.85396	15.4593	10.6485	23.368	14.9249	8.20277
ENSCAFG00000011433	ENSCAFT00000018147	CEBPE	protein_coding	protein_coding	CCAAT enhancer binding protein epsilon [Source:VGNC Symbol;Acc:VGNC:50442]	0.6397	1593	GO:0006355; GO:0006357; GO:0030099	GO:0003700; GO:0000978; GO:0000981		TRUE	0.893999	0.00167228	0.0563635	8	3423040	3425217	2178	-	127.076	171.668	185.788	571.002	284.438	459.529	450.427	149.897	205.069	538.278	159.947	152.26	205.939	655.195	217.982	173.488	152.274	622.319	244.905	174.881	217.841	245.051	6.01056	6.92373	9.54251	10.1483	8.78473	13.4105	13.9127	5.39026
ENSCAFG00000006334	ENSCAFT00000010243	GRTP1	protein_coding	protein_coding	growth hormone regulated TBC protein 1 [Source:VGNC Symbol;Acc:VGNC:41520]	0.5968	1756	GO:0006886; GO:0090630	GO:0005096		FALSE	0.893181	0.0219068		22	60696768	60713632	16865	-	3.90144	8.10449	0.557921	11.0387	10.3	7.75109	51.339	2.88264	30.8599	50.1621	6.77025	1.81262	20.7234	42.1936	5.01109	7.75367	3.90446	8.3814	12.0445	0	0	22.2774	0.167405	0.29653	0.0259962	0.177977	0.288582	0.205204	1.43855	0.0940368
ENSCAFG00000018011	ENSCAFT00000028610	LRRC75A	protein_coding	protein_coding	leucine rich repeat containing 75A [Source:VGNC Symbol;Acc:VGNC:42813]	0.579	2026			GO:0005737	TRUE	0.891737	0.0229781	0.158882	5	39483435	39487880	4446	+	95.864	82.5184	59.6975	815.861	95.869	68.6525	109.459	175.12	159.277	169.779	173.488	101.507	164.492	369.393	62.6386	344.069	199.127	92.1954	421.559	442.956	149.23	169.308	3.56521	2.61685	2.4109	11.4011	2.32807	1.5753	2.65835	4.95141
ENSCAFG00000049683	ENSCAFT00000086684		protein_coding	protein_coding		0.4394	396				TRUE	0.890961	0.458583	0.683955	14	47260337	47260945	609	+	0	0	0	346.083	0	61.1273	0	0	302.189	449.836	232.536	1.19839	343.179	0	1081.26	192.212	0	919.513	574.376	356.176	0	0	0	0	0	24.7431	0	7.17608	0	0
ENSCAFG00000001572	ENSCAFT00000002464	UNC5CL	protein_coding	protein_coding	unc-5 family C-terminal like [Source:VGNC Symbol;Acc:VGNC:48142]	0.6311	1884	GO:0038007; GO:0007165; GO:0006508; GO:0043123; GO:0046330	GO:0005042; GO:0005515; GO:0008233	GO:0016021; GO:0016020	TRUE	0.890554	0.0174487	0.14297	12	9783963	9794690	10728	-	3.34409	8.84126	11.7163	64.2252	11.8846	32.1116	10.6553	14.4132	13.9367	117.688	20.3108	77.9426	49.2181	40.6014	52.6164	11.6305	21.0841	41.907	16.0594	59.8278	14.5799	7.12876	0.133742	0.301509	0.50883	0.96515	0.310356	0.792372	0.278282	0.438239
ENSCAFG00000002461	ENSCAFT00000047726	HEMGN	protein_coding	protein_coding	hemogen [Source:VGNC Symbol;Acc:VGNC:41654]	0.4229	1700	GO:0030154; GO:0045667		GO:0005654	TRUE	0.890379	0.0441643	0.213609	11	55208327	55219643	11317	-	149.927	223.979	280.076	1731.07	1027.62	962.242	621.88	566.438	1044.26	3744.79	1663.79	1784.52	1647.51	535.779	1648.65	433.236	519.293	2631.76	362.674	1182.75	554.038	807.332	6.64507	8.46496	13.48	28.8294	29.74	26.3138	17.9995	19.0869
ENSCAFG00000030013	ENSCAFT00000048475; ENSCAFT00000063728	RHEX	protein_coding	protein_coding	regulator of hemoglobinization and erythroid cell expansion [Source:VGNC Symbol;Acc:VGNC:49593]	0.4924	1294	GO:0036018; GO:0038162; GO:0045648	GO:0005128	GO:0016020; GO:0016021; GO:0005886	TRUE	0.888374	0.0613977	0.247533	38	2416749	2433831	17083	+	43.4732	117.147	16.1797	116.408	115.676	199.314	159.829	100.892	332.49	385.861	74.4728	60.7227	56.9894	133.746	17.5388	180.273	112.448	115.244	287.731	1.15054	80.6185	49.9013	2.53137	5.81653	1.02305	2.54694	4.39812	7.16061	6.07748	4.46638
ENSCAFG00000003532	ENSCAFT00000005673	AASS	protein_coding	protein_coding	aminoadipate-semialdehyde synthase [Source:VGNC Symbol;Acc:VGNC:37419]	0.4779	3212	GO:0055114; GO:0008152; GO:0033512; GO:0019477; GO:0019878	GO:0016491; GO:0003824; GO:0004753; GO:0047130; GO:0047131	GO:0005737; GO:0005739; GO:0043231	TRUE	0.884435	0.0518958	0.230313	14	59951216	60000212	48997	-	55.1775	128.198	78.6668	858.009	196.492	38.7554	20.3419	82.1552	39.8192	90.6776	252.192	96.0688	94.5506	194.25	22.5499	104.675	110.106	121.53	227.508	184.086	162.095	134.555	1.29436	2.56433	2.00391	7.56286	3.00972	0.560925	0.311614	1.46518
ENSCAFG00000007385	ENSCAFT00000011828		protein_coding	protein_coding		0.3856	555	GO:0000470; GO:0000460		GO:0030687	FALSE	0.883939	0.0850003		1	108223417	108224336	920	+	0	0	0	0	0	0	0	0	0	32.4614	0	19.2134	34.0788	0	0	0	0	83.343	0	0	0	0	0	0	0	0	0	0	0	0
ENSCAFG00000009553	ENSCAFT00000087302; ENSCAFT00000015167	CRACR2B	protein_coding	protein_coding	calcium release activated channel regulator 2B [Source:VGNC Symbol;Acc:VGNC:39590]	0.6606	1960	GO:0002115; GO:0034613; GO:2001256	GO:0005509	GO:0005737	TRUE	0.882791	0.000282011	0.0281883	18	45190250	45194038	3789	+	75.7992	55.9946	45.1916	225.792	73.6845	47.6138	51.339	41.0776	62.7152	55.95	44.0067	98.7881	41.4469	136.93	35.0776	60.091	77.3082	117.339	157.918	133.462	80.6185	66.8321	2.91392	1.83551	1.88653	3.26154	1.8496	1.12934	1.28882	1.20055
ENSCAFG00000000561	ENSCAFT00000000869	MIOX	protein_coding	protein_coding	myo-inositol oxygenase [Source:VGNC Symbol;Acc:VGNC:43240]	0.6222	1154	GO:0019310; GO:0055114	GO:0050113; GO:0005506; GO:0004033; GO:0008199; GO:0016651	GO:0005737	TRUE	0.88043	0.0299878	0.176721	10	16813545	16818015	4471	-	9384.08	17919.8	7228.42	79485.7	30724.8	42979.8	28857.4	26650	47012.5	93716.3	38457.6	112941	87024.1	21763.9	68661.9	48233.7	16065.3	123395	62203.3	47461.9	28635	30836.3	612.71	997.685	512.506	1950.08	1309.91	1731.43	1230.42	1322.89
ENSCAFG00000003644	ENSCAFT00000005863; ENSCAFT00000066749	STARD3NL	protein_coding	protein_coding	STARD3 N-terminal like [Source:VGNC Symbol;Acc:VGNC:46883]	0.4823	1241	GO:0099044	GO:0015485; GO:0042803	GO:0016020; GO:0016021; GO:0010008; GO:0031902; GO:0005768; GO:0005789; GO:0043231; GO:0044232; GO:0140284	TRUE	0.878944	0.000143501	0.0200501	18	11733368	11784248	50881	-	458.698	425.854	363.764	2083.3	701.191	422.988	514.359	381.229	628.148	654.037	685.488	686.982	603.569	974.434	518.647	647.432	599.725	804.615	1223.19	1289.75	473.419	609.509	27.8499	22.0473	23.9833	47.5281	27.7985	15.8454	20.3937	17.5973
ENSCAFG00000007489	ENSCAFT00000067313; ENSCAFT00000011994	RILPL2	protein_coding	protein_coding	Rab interacting lysosomal protein like 2 [Source:VGNC Symbol;Acc:VGNC:45578]	0.5736	702	GO:0015031; GO:0003382; GO:1903445; GO:0060271	GO:0046983; GO:0042802	GO:0005813; GO:0005829; GO:0005929; GO:0016020; GO:0005737; GO:0036064	TRUE	0.8787	0.000913788	0.0459727	26	6145937	6168625	22689	+	1038.9	964.434	930.056	3890.65	2015.62	1070.76	1302.85	974.333	1360.82	1435.41	1271.96	1140.14	1591.82	1822.29	1102.44	1727.13	1418.1	2868.54	3550.46	4866.77	1726.43	1959.52	111.507	88.2679	108.401	156.911	141.263	70.909	91.3184	79.5064
ENSCAFG00000029421	ENSCAFT00000048172		protein_coding	protein_coding		0.4112	1002	GO:0007186	GO:0004930	GO:0016021; GO:0016020	TRUE	0.876793	7.59705e-05	0.0136759	18	12107476	12126633	19158	-	5.57349	8.84126	9.48465	15.0528	24.5615	6.64379	19.3732	9.36858	21.9006	59.8087	9.30909	5.43785	6.47607	21.4949	12.5277	7.75367	9.3707	10.4767	41.4867	10.3548	6.0035	7.12876	0.41911	0.566909	0.774489	0.425323	1.20599	0.308245	0.951339	0.535597
ENSCAFG00000046997	ENSCAFT00000081780		protein_coding	protein_coding		0.3939	3828				FALSE	0.875884	0.190094		6	44243917	44247744	3828	+	4.48609	4.88594e-223	9.23453	143.399	107.834	94.9722	0	1.54431e-10	11.6185	5.60905	1.51065	0	3.96096	12.8643	0	4.92381	7.36713	0	0	5.05902	9.60801	3.2888	0.0883009	8.20055e-225	0.197381	1.06058	1.38592	1.15338	0	2.31097e-12
ENSCAFG00000008589	ENSCAFT00000087410; ENSCAFT00000067365; ENSCAFT00000082475; ENSCAFT00000093589; ENSCAFT00000073654; ENSCAFT00000077737; ENSCAFT00000068357; ENSCAFT00000013623	ART3	protein_coding	protein_coding	ADP-ribosyltransferase 3 (inactive) [Source:VGNC Symbol;Acc:VGNC:38148]	0.4645	2004	GO:0006471; GO:0018120	GO:0003956; GO:0016740; GO:0016757; GO:0106274; GO:0106275; GO:0003950	GO:0016020; GO:0016021	TRUE	0.874136	0.174494	0.421456	32	537603	742292	204690	+	10.1486	17.033	19.4842	9.42803	17.3828	16.6667	10.3757	2.00153	29.8606	356.567	23.4173	99.6315	54.6935	9.74906	275.465	17.5981	11.4916	194.773	19.7727	37.9507	13.1681	20.1091	0.381572	0.546085	0.79551	0.133197	0.426755	0.386632	0.254754	0.0572132
ENSCAFG00000008249	ENSCAFT00000079474; ENSCAFT00000013095; ENSCAFT00000075838; ENSCAFT00000063993; ENSCAFT00000075521; ENSCAFT00000013099	GYG1	protein_coding	protein_coding	glycogenin 1 [Source:VGNC Symbol;Acc:VGNC:41572]	0.5148	2166	GO:0005978	GO:0016757; GO:0008466; GO:0030145; GO:0042803; GO:0102751		TRUE	0.873919	0.00747549	0.100145	23	43826216	43864019	37804	+	3671.96	4277.85	3443.26	25558.9	5380.96	2886.2	5355.74	5811.78	4234.61	3926.72	5026.12	3501.11	6489.27	12835.2	3219.74	5202.31	6496.24	6730.28	15051.4	9231.33	8487.82	5048.79	127.735	126.892	130.069	334.082	122.225	61.9463	121.664	153.703
ENSCAFG00000015572	ENSCAFT00000024680	GATA1	protein_coding	protein_coding	GATA binding protein 1 [Source:HGNC Symbol;Acc:HGNC:4170]	0.5856	1694	GO:0048821; GO:0030222; GO:0030221; GO:0030219; GO:0030218; GO:0006357; GO:0006355; GO:0000122; GO:0045165; GO:0001701; GO:0007267; GO:0008285; GO:0008584; GO:0010559; GO:0010724; GO:0010725; GO:0030099; GO:0030220; GO:0030502; GO:0033690; GO:0035162; GO:0035854; GO:0043066; GO:0045648; GO:0045893; GO:0045944; GO:0048468; GO:0048873; GO:0050731; GO:0070527; GO:0097028; GO:0097067; GO:2000678; GO:…	GO:0043565; GO:0003700; GO:0000981; GO:0008270; GO:0046872; GO:0003677; GO:0000978; GO:0000976; GO:0000977; GO:0000987; GO:0001085; GO:0001228; GO:0002039; GO:0003682; GO:0031490; GO:0070742; GO:1990837	GO:0005634; GO:0005654; GO:0005667; GO:0017053; GO:0032993	TRUE	0.873567	0.00323235	0.0727093	X	41971582	41998303	26722	+	542.858	703.617	431.244	2511.72	1152.79	1645.36	1367.32	663.728	1434.32	3833.33	1391.97	2181.8	2421.45	1650.33	1400.46	1275.29	630.96	3030.78	1492.16	1516.31	921.95	1136.01	24.1458	26.6864	20.8291	41.9785	33.4806	45.1538	39.7154	22.4444
ENSCAFG00000043450	ENSCAFT00000069141		protein_coding	protein_coding		0.4833	360	GO:0090155; GO:0006672		GO:0005789; GO:0016021; GO:0016020	FALSE	0.872601	0.128338		27	36566978	36567337	360	-	0	0	0	39.2472	0	0	0	0	13.8832	32.1034	17.8346	30.3616	34.5782	0	29.3544	0	0	52.5614	7.94844	22.0367	0	0	0	0	0	3.08657	0	0	0	0
ENSCAFG00000049809	ENSCAFT00000090043		protein_coding	protein_coding		0.3852	3276				FALSE	0.865516	0.0588365		6	47135235	47138510	3276	+	0	0	0	12.8202	0	0	13.1638	0	101.163	0	1.35155	0	0	0	41.8098	0	1.25368e-183	7.16786	0	0	0	1.53237	0	0	0	0.110795	0	0	0.197715	0
ENSCAFG00000014553	ENSCAFT00000023116	TPI1	protein_coding	protein_coding	triosephosphate isomerase 1 [Source:VGNC Symbol;Acc:VGNC:47740]	0.5963	1625	GO:0006096; GO:0006006; GO:0006094; GO:0007275; GO:0019682; GO:0046166	GO:0004807; GO:0003824; GO:0008929; GO:0016829; GO:0016853; GO:0031625; GO:0042803		TRUE	0.863967	0.000504248	0.0365717	27	38154519	38158137	3619	-	3908.69	4724.92	3712.4	18790.9	5249.03	4875.43	3635.38	4516.37	3985.9	5158.98	4045.22	4776.25	3714.67	9546.11	4314.55	3740.18	4241.02	6413.87	10948.5	8711.85	4770.21	4298.64	181.237	186.813	186.923	327.389	158.921	139.478	110.077	159.209
ENSCAFG00000018576	ENSCAFT00000029486	NIM1K	protein_coding	protein_coding	NIM1 serine/threonine protein kinase [Source:VGNC Symbol;Acc:VGNC:51906]	0.578	2225	GO:0006468	GO:0004672; GO:0005524; GO:0000287; GO:0004674		TRUE	0.861823	0.0121795	0.124095	4	66662951	66705908	42958	-	28.4248	11.0516	79.2247	155.545	137.861	56.4722	33.9031	42.5189	69.6836	11.5759	33.005	54.3785	60.875	70.8534	32.5721	12.5997	8.58981	79.6233	73.6055	67.8816	54.8892	29.4061	0.962579	0.319125	2.91335	1.97923	3.04838	1.17992	0.749741	1.09467
ENSCAFG00000017049	ENSCAFT00000035317; ENSCAFT00000026993	PANK3	protein_coding	protein_coding	pantothenate kinase 3 [Source:VGNC Symbol;Acc:VGNC:44252]	0.4204	1200	GO:0015937; GO:0016310	GO:0004594; GO:0005524; GO:0000166; GO:0019842; GO:0042803; GO:1905502	GO:0005737; GO:0005829; GO:0005634	TRUE	0.861586	0.013884	0.131953	4	43137709	43186022	48314	+	257.495	285.867	221.494	1791.28	709.906	157.236	382.621	174.4	342.445	638.602	750.652	369.774	740.862	676.69	162.86	396.406	566.146	475.644	663.787	1356.48	507.725	618.42	16.168	15.3056	15.1023	42.2623	29.1056	6.09143	15.6888	8.32525
ENSCAFG00000014770	ENSCAFT00000046487; ENSCAFT00000093333; ENSCAFT00000023424; ENSCAFT00000047073; ENSCAFT00000079240; ENSCAFT00000023447; ENSCAFT00000085481; ENSCAFT00000092022; ENSCAFT00000023518	ELL	protein_coding	protein_coding	elongation factor for RNA polymerase II [Source:VGNC Symbol;Acc:VGNC:40306]	0.6235	2208	GO:0042795; GO:0006368; GO:0006366; GO:0000413; GO:0006021; GO:0008654	GO:0003755; GO:0005515; GO:0016853; GO:0004512	GO:0008023; GO:0005634; GO:0016020; GO:0016021; GO:0005737	TRUE	0.859694	0.0219189	0.157488	20	44489219	44598497	109279	+	16823.5	40442.8	15670.9	148831	51301.8	50481.7	50700.6	38351.3	75799.8	180072	63745.2	145325	137881	45635.2	111965	89710	30953	173162	112216	70313.8	52463.8	48043.3	574.099	1176.82	580.705	1908.37	1143.12	1062.88	1129.84	994.978
ENSCAFG00000032571	ENSCAFT00000048724		protein_coding	protein_coding		0.7093	1039			GO:0016020; GO:0016021	TRUE	0.859146	0.0116632	0.121734	11	51205667	51207674	2008	-	39.0144	14.7354	11.7163	22.0774	26.1461	12.1803	27.1225	26.6644	39.8192	106.112	10.1554	12.6883	18.133	32.6403	22.5499	31.9839	6.24713	12.5721	139.181	11.5054	20.5834	17.8219	2.8293	0.911202	0.922652	0.601593	1.23808	0.544991	1.28445	1.47011
ENSCAFG00000005502	ENSCAFT00000043931; ENSCAFT00000048116	VDAC3	protein_coding	protein_coding	voltage dependent anion channel 3 [Source:VGNC Symbol;Acc:VGNC:48248]	0.4405	927	GO:1902017; GO:0098656; GO:0055085; GO:0006811; GO:0015698	GO:0008308; GO:0000166; GO:0015288	GO:0005741; GO:0005739; GO:0046930	TRUE	0.858443	0.0139247	0.131953	16	23276767	23289752	12986	-	731.704	865.721	970.363	3312.85	2104.06	2034.83	2279.98	932.72	1895.89	5911.1	2523.49	5087.81	3766.09	1803.39	5230.11	1457.37	1229.35	5788.5	2317.87	4372.4	1611.08	1705.54	59.4416	59.9696	85.6016	101.125	111.61	101.991	120.953	57.6062
ENSCAFG00000039767	ENSCAFT00000050355		protein_coding	protein_coding		0.5009	575	GO:0043154; GO:0043066		GO:0071986; GO:0005737; GO:0005764	TRUE	0.856536	0.000117246	0.018722	6	41591045	41595905	4861	+	573.512	490.69	314.109	1721.04	835.883	789.504	621.88	363.212	624.166	868.182	429.065	591.82	694.235	1210.88	638.914	425.483	448.232	1068.63	1102.74	607.483	379.936	541.785	75.1525	54.8285	44.6966	84.7407	71.5212	63.8313	53.2158	36.1847
ENSCAFG00000048802	ENSCAFT00000078138		protein_coding	protein_coding		0.3926	3828				FALSE	0.854415	0.0127386		26	28805425	28809252	3828	-	0	4.648	0	0	0	1.74406	0	3.65532	0	0	1.26583	3.38691	0	0	0	0	1.1176e-182	2.26229	88.9202	0	0	0	0	0.0780119	0	0	0	0.0211805	0	0.0546997
ENSCAFG00000029224	ENSCAFT00000048088; ENSCAFT00000064517	HBM	protein_coding	protein_coding	hemoglobin subunit mu [Source:VGNC Symbol;Acc:VGNC:41610]	0.7188	916	GO:0015671; GO:0098869; GO:0042744	GO:0019825; GO:0020037; GO:0046872; GO:0005344; GO:0004601; GO:0031720; GO:0043177	GO:0005833; GO:0031838	TRUE	0.854068	0.0641633	0.253073	6	40330773	40332207	1435	-	1639.93	2767.89	1486.19	13874.7	4419.48	6301.31	10278.4	4240.26	9980.11	36231.4	9379.21	21607.6	18322.2	6611.62	18375.2	16099.1	4882.12	27581.5	10433.3	7115.28	3791.04	11019.2	134.822	194.037	132.679	428.61	237.244	319.628	551.818	265.028
ENSCAFG00000025589	ENSCAFT00000039852		protein_coding	protein_coding		0.4029	345		GO:0008289	GO:0005737; GO:0005576	FALSE	0.853134	0.0561826		27	25712775	25713119	345	+	0	0	1.79223	4.41801	21.3105	0	5.01459	4.02119	12.1797	0	9.79224	0	16.7493	8.24686	3.31293	19.5321	0.770303	59.0348	49.7384	34.8007	13.3167	7.08545	0	0	0.425045	0.362558	3.039	0	0.715184	0.667678
ENSCAFG00000019811	ENSCAFT00000031513	SPIRE2	protein_coding	protein_coding	spire type actin nucleation factor 2 [Source:VGNC Symbol;Acc:VGNC:46749]	0.5719	2941	GO:0045010; GO:0016192; GO:0015031; GO:0051639; GO:0030041; GO:0036089; GO:0040038; GO:0046907; GO:0048193; GO:0051295; GO:0030036; GO:0070649; GO:2000781	GO:0003779	GO:0016020; GO:0005737; GO:0005886; GO:0005856; GO:0030659; GO:0031410; GO:0005938; GO:0032154	TRUE	0.849493	0.00615182	0.0916139	5	63732842	63753419	20578	-	5.57349	5.89417	8.36881	43.1513	13.4692	36.5408	22.2792	4.32396	23.8915	46.3035	3.38513	9.06309	6.47607	35.0287	5.01109	0.969209	3.90446	18.8581	6.69141	2.30107	9.43408	7.12876	0.142791	0.128764	0.232825	0.415402	0.225322	0.577605	0.37274	0.0842206
ENSCAFG00000012363	ENSCAFT00000019624; ENSCAFT00000089371; ENSCAFT00000089330; ENSCAFT00000089991; ENSCAFT00000085951	UBE2F	protein_coding	protein_coding	ubiquitin conjugating enzyme E2 F (putative) [Source:VGNC Symbol;Acc:VGNC:59099]	0.5182	718	GO:0018215; GO:0045116	GO:0000166; GO:0005524; GO:0016740; GO:0019788		TRUE	0.848489	8.87631e-05	0.0154945	25	48503833	48558986	55154	+	321.59	373.543	240.464	1155.05	539.56	419.666	389.402	322.855	585.342	792.945	479.841	698.764	493.477	679.079	826.83	336.316	334.221	810.901	964.901	902.02	413.385	413.468	33.7291	33.4073	27.387	45.5203	36.9514	27.1572	26.6706	25.7439
ENSCAFG00000041271	ENSCAFT00000093724		protein_coding	protein_coding		0.5208	240	GO:0006412	GO:0003735	GO:0005840	TRUE	0.848104	0.00099766	0.0470017	X	73521981	73522220	240	+	657.014	726.255	514.7	1696.02	1016.75	1190.84	796.779	514.18	945.992	1861.99	860.922	2194.47	1271.41	585.874	1261.09	824.591	589.005	2528.4	1746.82	1313.42	657.466	680.026	206.268	194.422	175.471	200.073	208.43	230.67	163.353	122.726
ENSCAFG00000011999	ENSCAFT00000019058	FAM204A	protein_coding	protein_coding	family with sequence similarity 204 member A [Source:VGNC Symbol;Acc:VGNC:40649]	0.4469	933				TRUE	0.846217	0.00102224	0.0470017	28	28697409	28730698	33290	-	165.533	142.197	194.714	613.15	331.184	222.567	298.348	210.433	347.422	451.459	457.838	502.095	378.202	435.47	483.57	380.899	385.76	657.94	930.105	866.353	259.008	304.754	13.3681	9.7921	17.0757	18.6061	17.464	11.0899	15.7341	12.92
ENSCAFG00000047149	ENSCAFT00000084515		protein_coding	protein_coding		0.3859	1920				FALSE	0.845646	0.106719		6	41206563	41208482	1920	-	3.94865	0	2.71931	1.34326	16.1473	1.49372	14.4006	4.62125	4.10159	2.23279	4.48983	158.099	3.16509	3.42901	0	1.80044	5.82424	0	2.34413	0	36.3214	23.1792	0.154959	0	0.115883	0.0198075	0.413766	0.0361673	0.369046	0.137877
ENSCAFG00000005331	ENSCAFT00000008585	CAMK1	protein_coding	protein_coding	calcium/calmodulin dependent protein kinase I [Source:VGNC Symbol;Acc:VGNC:38677]	0.5907	1676	GO:0006468; GO:0006913; GO:0007165; GO:0010976; GO:0032091; GO:0032880; GO:0033138; GO:0043393; GO:0045944; GO:0046827; GO:0051147; GO:0051149; GO:0051835; GO:0060143; GO:0060999; GO:0071902; GO:1901985	GO:0004672; GO:0005524		TRUE	0.845436	0.0112497	0.119016	20	8475716	8486214	10499	+	399.619	361.755	269.476	751.636	520.545	985.495	821.424	200.343	506.699	968.514	217.494	432.309	553.056	1763.37	538.692	292.701	217.088	1158.73	323.864	230.107	394.516	522.181	17.9656	13.8678	13.1555	12.6971	15.2806	27.3356	24.1154	6.84752
ENSCAFG00000028607	ENSCAFT00000061660; ENSCAFT00000084574; ENSCAFT00000075136; ENSCAFT00000067101; ENSCAFT00000047144; ENSCAFT00000090756; ENSCAFT00000064217	GMFG	protein_coding	protein_coding	glia maturation factor gamma [Source:VGNC Symbol;Acc:VGNC:53720]	0.5022	496	GO:2000249; GO:0034316; GO:0007165; GO:0071846	GO:0071933; GO:0003779; GO:0008083	GO:0030479	TRUE	0.842182	0.000282638	0.0281883	1	113869354	113880532	11179	+	1866	1363.02	1479.05	4350.25	2128.13	2018.61	1918.92	1676.26	2632.04	2141.54	2191.03	2756.99	1905.26	3251.29	2756.1	2685.68	2530.09	4708.26	6904.2	5213.07	1681.84	1901.6	283.122	176.345	243.689	248.015	210.838	188.97	190.131	193.36
ENSCAFG00000007239	ENSCAFT00000011592		protein_coding	protein_coding		0.5148	237	GO:0007155; GO:0061098; GO:0007204; GO:0001666; GO:0001775; GO:0031295; GO:0032597; GO:0032913; GO:0042104; GO:0042325; GO:0043406; GO:0043408; GO:0043627; GO:0072112; GO:0072139; GO:2000768	GO:0019901; GO:0030296	GO:0016020; GO:0016021; GO:0009986; GO:0045121; GO:0031362	TRUE	0.841897	0.000534928	0.0380426	X	43855985	43856221	237	+	452.01	404.488	393.892	1947.83	941.259	348.799	837.892	486.445	989.507	976.232	854.744	581.85	1073.73	1066.78	440.976	441.959	594.258	733.372	1473.45	860.6	513.728	916.045	143.704	109.654	135.985	232.687	195.397	68.4186	173.957	117.576
ENSCAFG00000014533	ENSCAFT00000023085	SEPTIN5	protein_coding	protein_coding	septin 5 [Source:VGNC Symbol;Acc:VGNC:49944]	0.631	1580	GO:0017157; GO:0034613; GO:0061640	GO:0005525; GO:0000166; GO:0003924; GO:0060090	GO:0008021; GO:0005737; GO:0005856; GO:0005940; GO:0015630; GO:0032153; GO:0031105	TRUE	0.840126	0.00136916	0.0507205	26	29569586	29573842	4257	-	57.9643	150.301	199.178	394.383	288.399	158.344	191.795	229.89	174.209	183.285	119.326	164.042	151.54	363.024	77.6718	198.688	78.0891	222.107	322.526	493.58	249.574	152.377	2.76422	6.11186	10.3144	7.06693	8.98037	4.65898	5.97285	8.33481
ENSCAFG00000018625	ENSCAFT00000036157; ENSCAFT00000029568	C3	protein_coding	protein_coding	complement C3 [Source:VGNC Symbol;Acc:VGNC:38591]	0.5519	5157	GO:0006956; GO:0006954; GO:0002376; GO:0045087; GO:0010951; GO:0006957; GO:0006958; GO:0001798; GO:0001934; GO:0001970; GO:0009617; GO:0010575; GO:0010828; GO:0010866; GO:0010884; GO:0016322; GO:0035846; GO:0045745; GO:0045766; GO:0048260; GO:0050766; GO:0060100; GO:0097242; GO:0097278; GO:0150062; GO:0150064; GO:1905114; GO:2000427	GO:0004866; GO:0031715	GO:0005615; GO:0005576; GO:0009986; GO:0032991	TRUE	0.838711	0.0198357	0.150431	20	53566261	53598761	32501	+	69.1112	53.0476	66.9505	425.492	141.823	28.7898	63.9316	72.7866	39.8192	44.3742	121.865	47.1281	46.6277	64.4846	20.0443	92.0749	45.2917	79.6233	186.021	142.666	96.9137	62.3766	1.00977	0.6609	1.06223	2.33595	1.35302	0.25953	0.609986	0.808512
ENSCAFG00000028529	ENSCAFT00000048514	OLIG2	protein_coding	protein_coding	oligodendrocyte transcription factor 2 [Source:VGNC Symbol;Acc:VGNC:44118]	0.7067	1950	GO:0030182; GO:0021778; GO:0048709; GO:0042552; GO:0006355; GO:0006357; GO:0000122; GO:0007399; GO:0021522; GO:0021529; GO:0021530; GO:0021794; GO:0045665; GO:0048663; GO:0048714	GO:0003700; GO:0046983; GO:0000978; GO:0000981; GO:0042802; GO:0071837; GO:1990837	GO:0005634; GO:0005737	TRUE	0.838347	0.000772139	0.0440828	31	27674107	27676822	2716	+	16.1631	22.1031	9.48465	32.1126	27.7307	11.073	41.6524	5.76528	21.9006	55.95	3.38513	8.15678	16.8378	43.7858	7.51663	15.5073	10.9325	41.907	13.3828	14.957	16.2952	16.0397	0.624539	0.72826	0.397968	0.466241	0.699654	0.263984	1.05101	0.169363
ENSCAFG00000004533	ENSCAFT00000088405; ENSCAFT00000007311	TPT1	protein_coding	protein_coding	tumor protein, translationally-controlled 1 [Source:HGNC Symbol;Acc:HGNC:12022]	0.5186	776	GO:0009615; GO:0019827; GO:1902230; GO:2000384	GO:0005509; GO:0008134	GO:0000922; GO:0005615; GO:0005634; GO:0005654; GO:0005737; GO:0005771; GO:0005829; GO:0005881	TRUE	0.83749	0.00467321	0.0840166	22	5711071	5715069	3999	+	22566.5	28188.2	18650.7	89798.9	52712.9	45998.3	31203.5	23266.5	58140	92525.9	48971.8	109580	72029.4	28189.3	74898.2	50601.4	31633.1	102905	89102.7	67595.1	31819.5	36026.9	2191.15	2333.85	1966.51	3276.27	3342.04	2755.67	1978.53	1717.52
ENSCAFG00000010555	ENSCAFT00000016777		protein_coding	protein_coding		0.4878	1269	GO:0006412	GO:0003735; GO:0003723	GO:0005840; GO:0022625	FALSE	0.836316	0.211371		25	41831340	41832608	1269	+	3.92591	3.52204	122.673	3.772	4.29676	2.89683	1.23353	0	10.6849	6.24972	10.7176	305.744	10.1995	6.86734	9.25733	9.53572	5.90616	3.89947	11.9616	9.93866	6.96459	7.03722	0.233103	0.17832	7.90952	0.0841549	0.166585	0.106123	0.0478289	0
ENSCAFG00000031944	ENSCAFT00000042981	GYPA	protein_coding	protein_coding	glycophorin A (MNS blood group) [Source:NCBI gene (formerly Entrezgene);Acc:100126181]	0.3443	1696			GO:0016021	TRUE	0.832323	0.104913	0.327473	15	43018708	43049665	30958	-	186.712	75.1507	98.7519	657.305	774.083	418.559	498.86	142.691	444.979	1678.5	1024.85	1089.38	1036.17	396.461	1565.96	289.794	260.037	2392.89	119.107	576.418	246.144	448.221	8.29497	2.84691	4.76411	10.9726	22.4553	11.473	14.4729	4.8195
ENSCAFG00000014180	ENSCAFT00000022516	SLC25A39	protein_coding	protein_coding	solute carrier family 25 member 39 [Source:VGNC Symbol;Acc:VGNC:49801]	0.631	1905	GO:0055085		GO:0016020; GO:0016021	TRUE	0.829794	0.0399237	0.201914	9	19102787	19107694	4908	+	8621.07	18618.2	9604.05	79632.3	25311.8	34814.6	33087.5	23679.4	45822.9	113636	41114	89121	86621.3	21002.9	81184.6	50096.5	15490.5	114136	58933.9	58810.8	28112.7	33755.6	340.985	627.929	412.497	1183.49	653.71	849.598	854.615	712.047
ENSCAFG00000043590	ENSCAFT00000088183		protein_coding	protein_coding		0.3911	3828				FALSE	0.827699	0.418398		8	45515957	45519784	3828	-	0	1.54917	0	1.26144	4.95205	0	1.41878	1.42861	1.28706	2.13972	0	444.049	0	1.44918	292.292	0	1.84532	2.56305	0	4.52549	0	4.02693	0	0.0260012	0	0.00932966	0.0636459	0	0.0182366	0.0213783
ENSCAFG00000001778	ENSCAFT00000002795	ANXA1	protein_coding	protein_coding	annexin A1 [Source:VGNC Symbol;Acc:VGNC:37937]	0.4096	1465	GO:0002250; GO:0007166; GO:0006954; GO:0008360; GO:0046883; GO:0014839; GO:1900138; GO:0010165; GO:0050727; GO:0031340; GO:0043434; GO:0031018; GO:0090303; GO:0042102; GO:0032508; GO:0050482; GO:0042063; GO:0032355; GO:0001780; GO:0002548; GO:0002685; GO:0006909; GO:0007165; GO:0007187; GO:0018149; GO:0030073; GO:0030216; GO:0030850; GO:0031394; GO:0031532; GO:0032652; GO:0032717; GO:0032743; GO:…	GO:0004859; GO:0005544; GO:0005509; GO:0019834; GO:0048306	GO:0016020; GO:0005737; GO:0005634; GO:0005886; GO:0005576; GO:0005615; GO:0042995; GO:0005929; GO:0016324; GO:0016323; GO:0016328; GO:0070382; GO:0001533; GO:0001891; GO:0005654; GO:0005768; GO:0005829; GO:0005884; GO:0009986; GO:0019898; GO:0031232; GO:0031514; GO:0042383; GO:0070062	TRUE	0.825696	0.000192696	0.0238715	1	84744163	84763011	18849	-	2743.83	1988.55	2096.67	5801.34	6393.12	2971.99	4153.62	2151.89	5186.45	4491.44	3718.56	4755.4	3554.07	5891.18	5687.58	3865.21	4346.44	9077.06	9410.79	5940.21	2938.29	5265.48	141.12	87.2098	117.099	112.114	214.7	94.3098	139.505	84.1423
ENSCAFG00000043472	ENSCAFT00000086185		protein_coding	protein_coding		0.5215	909	GO:0007017; GO:0007010	GO:0005200; GO:0003924; GO:0005525; GO:0000166	GO:0005874; GO:0005737; GO:0005856	FALSE	0.82365	0.481454		4	35679644	35681133	1490	+	0	0	0.662587	0	0	0	0	0	0	0	0	0	152.666	0	139.767	0	0	496.629	0	0	0	0	0	0	0.0596404	0	0	0	0	0
ENSCAFG00000049778	ENSCAFT00000082476		protein_coding	protein_coding		0.3913	3828				FALSE	0.823464	0.137865		30	10428479	10432306	3828	-	0	42.511	3.67613	1.41046	5.19642	7.38568	1.95962	3.30297e-10	0	0	1.38628	0	1.36326e-07	4.44317	3.11612	1.59887	5.22398e-13	44.0535	0	112.319	1.80284	1.78607	0	0.713504	0.0785744	0.0104318	0.0667866	0.0896945	0.0251884	4.94271e-12
ENSCAFG00000024768	ENSCAFT00000000893		protein_coding	protein_coding		0.4043	564	GO:0000413	GO:0003755; GO:0016853		FALSE	0.814785	0.0179498		14	6335407	6336077	671	-	0	0	0	17.2746	0	0	0	0	4.62059	11.5353	0	32.1162	15.7861	0	13.1735	0	0	27.8001	7.15216	9.82489	0	0	0	0	0	0.867158	0	0	0	0
ENSCAFG00000024413	ENSCAFT00000037707		protein_coding	protein_coding		0.4757	267	GO:0006811; GO:0006754; GO:0042776	GO:0046933	GO:0016020; GO:0016021; GO:0005739; GO:0005743; GO:0045263; GO:0005753	FALSE	0.812319	0.106653		15	49438966	49439232	267	-	5.72603	8.57086	6.40242	4.17223	0	25.8373	15.7231	9.58095	13.2011	65.3506	0	52.2984	7.34207	0	0	0	2.11595	0	0	43.8605	17.3739	0	1.61589	2.06244	1.96198	0.442412	0	4.49865	2.89753	2.05556
ENSCAFG00000003126	ENSCAFT00000005025		protein_coding	protein_coding		0.5029	348	GO:0006412; GO:1904667	GO:0003735; GO:0003723; GO:0046872; GO:0019843	GO:0005840; GO:0022625	TRUE	0.81128	0.00891955	0.107156	JH373278.1	227338	227685	348	-	362.093	162.298	318.339	311.747	293.254	386.207	348.822	298.448	458.959	681.67	396.118	1056.89	731.028	783.505	607.071	463.195	622.286	1476.66	1372.43	546.256	225.034	396.456	78.399	29.9641	74.8466	25.3626	41.4592	51.5927	49.3204	49.1272
ENSCAFG00000024581	ENSCAFT00000020274	RPL37	protein_coding	protein_coding	60S ribosomal protein L37 [Source:NCBI gene (formerly Entrezgene);Acc:100856657]	0.5029	348	GO:0006412; GO:1904667	GO:0003735; GO:0003723; GO:0046872; GO:0019843	GO:0005840; GO:0022625	TRUE	0.81128	0.00891955	0.107156	12	39026975	39027322	348	+	362.093	162.298	318.339	311.747	293.254	386.207	348.822	298.448	458.959	681.67	396.118	1056.89	731.028	783.505	607.071	463.195	622.286	1476.66	1372.43	546.256	225.034	396.456	78.399	29.9641	74.8466	25.3626	41.4592	51.5927	49.3204	49.1272
ENSCAFG00000004859	ENSCAFT00000007829	ECHDC3	protein_coding	protein_coding	enoyl-CoA hydratase domain containing 3 [Source:VGNC Symbol;Acc:VGNC:49790]	0.6002	1118	GO:1900078	GO:0003824	GO:0005739	TRUE	0.811012	0.0186622	0.147164	2	24599709	24619958	20250	-	163.303	260.08	102.099	978.431	297.907	292.327	152.08	103.054	175.204	206.436	128.635	567.349	286.242	266.695	433.459	513.681	352.963	509.17	677.17	709.88	219.557	214.754	11.0058	14.9463	7.47211	24.7775	13.1098	12.1555	6.69316	5.28028
ENSCAFG00000007299	ENSCAFT00000067120; ENSCAFT00000011696; ENSCAFT00000091037; ENSCAFT00000063413	TRIM55	protein_coding	protein_coding	tripartite motif containing 55 [Source:VGNC Symbol;Acc:VGNC:47827]	0.4939	1584	GO:0016567; GO:0002523; GO:0050904; GO:1905517	GO:0008270; GO:0046872; GO:0061630; GO:0042802	GO:0005737	TRUE	0.810555	0.0156989	0.138531	29	15786433	15830402	43970	+	13.3764	12.5251	13.948	105.37	55.4614	22.146	28.0912	26.6644	27.8734	34.7277	10.1554	26.2829	37.5613	95.5327	57.6275	8.72288	14.0561	35.621	8.02969	5.75268	14.5799	16.9308	0.636286	0.508036	0.720475	1.88334	1.72263	0.64996	0.872602	0.964293
ENSCAFG00000019714	ENSCAFT00000088072; ENSCAFT00000031351; ENSCAFT00000082380; ENSCAFT00000077758; ENSCAFT00000091616	SLC2A5	protein_coding	protein_coding	solute carrier family 2 member 5 [Source:HGNC Symbol;Acc:HGNC:11010]	0.5514	1921	GO:0015755; GO:0055085; GO:0008643; GO:0003044; GO:0009750; GO:0071332; GO:1990539	GO:0005353; GO:0022857	GO:0016020; GO:0016021; GO:0005886; GO:0016324; GO:0042383; GO:0005887	FALSE	0.810192	0.00848591		5	62417591	62442922	25332	-	10.0323	0.736772	8.92673	50.1761	7.92306	1.1073	17.4359	18.0165	8.95932	50.1621	19.4644	10.8757	11.6569	18.3104	7.51663	9.69209	4.68535	8.3814	16.0594	54.0752	9.43408	15.1486	0.393497	0.0246418	0.380213	0.739501	0.202919	0.0267969	0.446599	0.537247
ENSCAFG00000004160	ENSCAFT00000084102; ENSCAFT00000087633; ENSCAFT00000006675; ENSCAFT00000085375; ENSCAFT00000063235; ENSCAFT00000062206; ENSCAFT00000081806	TNIP3	protein_coding	protein_coding	TNFAIP3 interacting protein 3 [Source:VGNC Symbol;Acc:VGNC:47678]	0.4372	1972	GO:0071222; GO:0043124; GO:0002756; GO:0034142	GO:0031593		TRUE	0.809815	0.000445993	0.0349543	19	18853168	18960760	107593	+	18.9499	16.209	20.6431	69.2428	41.9922	11.073	35.8404	20.1785	25.8825	36.6569	38.0827	30.8145	18.133	35.0287	25.0554	25.1994	38.2637	33.5256	82.9734	95.4944	20.5834	32.9705	0.724049	0.5281	0.856503	0.994118	1.04766	0.261039	0.894268	0.586157
ENSCAFG00000024942	ENSCAFT00000045707; ENSCAFT00000038573		protein_coding	protein_coding		0.5386	875				FALSE	0.809618	0.0195614		9	5870094	5875908	5815	-	3.90144	13.2619	1.11584	110.363	3.96153	11.073	2.90598	10.0893	15.9277	15.4345	11.0017	9.9694	12.9521	18.3104	0	1.93842	7.80891	6.28605	8.02969	12.6559	12.007	6.23766	0.335959	0.973788	0.104341	3.57097	0.222747	0.588307	0.163413	0.660516
ENSCAFG00000015452	ENSCAFT00000024509		protein_coding	protein_coding		0.4493	612	GO:0006613		GO:0016020; GO:0016021; GO:0005784	TRUE	0.808859	0.428589	0.662255	11	10744230	10744841	612	+	0	4.96048e-125	0	0	63.331	31.129	0	3.89437e-23	0	280.734	0	246.442	16.1946	196.219	242.304	0	9.6925	79.0976	0	16.6461	13.1408	263.963	0	5.20762e-126	0	0	5.09122	2.36462	0	3.64517e-24
ENSCAFG00000012619	ENSCAFT00000020041; ENSCAFT00000073139	MGST1	protein_coding	protein_coding	microsomal glutathione S-transferase 1 [Source:VGNC Symbol;Acc:VGNC:43215]	0.388	859	GO:0098869; GO:0034635; GO:0071449	GO:0016740; GO:0004364; GO:0004602	GO:0016020; GO:0016021; GO:0005739	TRUE	0.80689	0.00244983	0.0654862	27	30370594	30391778	21185	-	769.699	421.433	373.807	2209.75	1078.33	607.907	763.305	624.812	997.471	1230.9	1120.48	902.684	1099.64	1577.08	1114.97	1395.66	965.963	2413.84	2197.46	2171.06	831.057	1290.3	67.4751	31.5029	35.5847	72.7893	61.7251	32.8805	43.6972	41.6424
ENSCAFG00000042090	ENSCAFT00000061401		protein_coding	protein_coding		0.5515	165				FALSE	0.804633	0.209047		28	1437517	1437681	165	+	0	0	0	1.16825	0.889696	1.27755	1.10495	0	0	46.6401	0	1.00598	20.2999	0.912345	66.1441	0	0	141.641	0	2.54994	0.959694	2.0579	0	0	0	0.200457	0.265286	0.359948	0.329504	0
ENSCAFG00000029509	ENSCAFT00000046400	MCEMP1	protein_coding	protein_coding	mast cell expressed membrane protein 1 [Source:VGNC Symbol;Acc:VGNC:81277]	0.5333	555		GO:0042802	GO:0016020; GO:0016021	TRUE	0.803789	0.0044948	0.0835294	20	52441384	52443488	2105	+	582.429	320.496	291.235	1418.98	592.645	286.79	581.196	528.964	584.347	638.602	852.205	583.663	577.665	823.173	456.009	819.951	687.965	924.049	2205.49	1664.82	611.5	818.916	79.0714	37.1019	42.935	72.3856	52.5362	24.0225	51.5266	54.5966
ENSCAFG00000017710	ENSCAFT00000028091	METTL9	protein_coding	protein_coding	methyltransferase like 9 [Source:VGNC Symbol;Acc:VGNC:43183]	0.4126	1030				TRUE	0.803388	0.000307226	0.0289965	6	23183103	23230262	47160	-	1897.77	1525.85	1183.91	6244.9	2942.62	1445.02	1887.92	1733.91	2335.4	2882.39	2402.59	2239.49	2626.69	3669.25	2122.2	2596.51	2251.31	3476.19	5136.32	5043.95	2195.57	2629.62	138.828	95.1794	94.0464	171.656	140.558	65.2207	90.1878	96.4319
ENSCAFG00000001337	ENSCAFT00000002077; ENSCAFT00000070488; ENSCAFT00000079937	SYNGR1	protein_coding	protein_coding	synaptogyrin 1 [Source:HGNC Symbol;Acc:HGNC:11498]	0.5608	1551	GO:0048169; GO:0048172; GO:1990830		GO:0016020; GO:0016021; GO:0030672; GO:0031594	TRUE	0.802112	0.00526791	0.0878459	10	25687633	25713300	25668	-	174.45	135.566	146.175	308.08	171.931	301.185	365.185	107.378	323.531	650.178	109.17	158.604	186.511	554.089	207.96	138.597	119.477	280.778	160.594	87.4406	198.116	235.249	8.47478	5.61573	7.71122	5.6237	5.45379	9.02752	11.5852	3.96585
ENSCAFG00000019329	ENSCAFT00000030704	TNFRSF18	protein_coding	protein_coding	TNF receptor superfamily member 18 [Source:VGNC Symbol;Acc:VGNC:47660]	0.6754	1223	GO:0043066; GO:0033209; GO:0045785	GO:0005031	GO:0005887; GO:0016020; GO:0016021; GO:0009897	TRUE	0.801704	0.000597477	0.0393462	5	56394659	56397741	3083	-	39.0144	19.8928	33.4752	94.3308	83.9844	42.0773	59.0883	31.709	51.7649	48.2328	26.2347	63.4416	29.7899	74.8339	25.0554	45.5528	62.4713	29.3349	140.52	28.7634	30.8752	30.2972	2.40363	1.04505	2.23954	2.18372	3.37854	1.59944	2.37726	1.48521
ENSCAFG00000008535	ENSCAFT00000013543		protein_coding	protein_coding		0.4132	651	GO:0051603		GO:0019773; GO:0005839; GO:0005737; GO:0005634; GO:0000502	TRUE	0.801081	0.381756	0.627143	16	53999677	54001062	1386	-	0	0	0	146.082	22.624	30.5705	67.4307	0	1.98469	0	85.2476	171.938	101.461	0	197.743	76.7713	0	0	201.65	171.876	0	24.5782	0	0	0	6.35311	1.7098	2.18308	5.09657	0
ENSCAFG00000009309	ENSCAFT00000014805; ENSCAFT00000069724		protein_coding	protein_coding		0.5087	1824	GO:0007275; GO:0033260		GO:0005634	TRUE	0.799237	0.0567313	0.239415	31	28199187	28209518	10332	-	65.8251	55.5678	8.58283	549.535	190.426	112.919	165.115	86.392	214.277	320.625	299.663	266.362	300.595	89.8748	385.069	201.797	65.7585	456.786	246.099	344.321	155.397	191.951	2.71917	1.95734	0.385006	8.52983	5.13639	2.87799	4.45413	2.71319
ENSCAFG00000008844	ENSCAFT00000014062; ENSCAFT00000069639; ENSCAFT00000068729; ENSCAFT00000080069	KLHL2	protein_coding	protein_coding	kelch like family member 2 [Source:VGNC Symbol;Acc:VGNC:42454]	0.4558	1979		GO:0005515; GO:0003779; GO:0042802	GO:0015629	TRUE	0.798873	0.00395993	0.0785238	15	61204363	61298581	94219	+	245.793	277.029	225.4	1552.44	344.653	140.628	274.131	291.867	346.427	312.549	404.535	323.552	336.76	367.007	172.882	265.563	306.109	362.5	555.387	379.679	269.3	337.724	9.35821	8.99387	9.319	22.2095	8.56828	3.3035	6.81575	8.44835
ENSCAFG00000045062	ENSCAFT00000045119; ENSCAFT00000071768	MRPL33	protein_coding	protein_coding	mitochondrial ribosomal protein L33 [Source:NCBI gene (formerly Entrezgene);Acc:611180]	0.3879	474	GO:0006412	GO:0003735	GO:0005840	TRUE	0.797973	0.00652573	0.0934594	17	21784183	21793484	9302	+	46.8173	27.6746	29.9431	171.602	58.6306	43.1846	53.2763	37.4743	76.0761	101.22	92.2447	79.0897	88.0745	93.1444	105.233	92.0749	96.8305	146.674	238.634	171.162	29.6129	85.5451	7.44213	3.7512	5.16868	10.2498	6.0856	4.23544	5.53041	4.52884
ENSCAFG00000018323	ENSCAFT00000029116; ENSCAFT00000029119; ENSCAFT00000092304; ENSCAFT00000078281; ENSCAFT00000089662; ENSCAFT00000091728; ENSCAFT00000081247	ABLIM3	protein_coding	protein_coding	actin binding LIM protein family member 3 [Source:VGNC Symbol;Acc:VGNC:37480]	0.5775	2106	GO:0007010; GO:0006351; GO:0030036; GO:0060271; GO:0030032; GO:0045944	GO:0003779; GO:0046872; GO:0051015	GO:0005737; GO:0015629; GO:0001725; GO:0030027; GO:0045202; GO:0098978	TRUE	0.795583	0.0161903	0.139617	4	59690735	59798383	107649	-	11.7044	11.0516	49.097	114.401	44.3691	37.6481	50.3704	69.1833	30.8599	109.971	16.0794	14.5009	37.5611	43.7858	30.0665	11.6305	7.02802	35.621	42.825	87.4407	34.3058	32.9705	0.418753	0.337158	1.90747	1.53795	1.03652	0.83106	1.17684	1.88181
ENSCAFG00000002145	ENSCAFT00000003375	IL1RL2	protein_coding	protein_coding	interleukin 1 receptor like 2 [Source:HGNC Symbol;Acc:HGNC:5999]	0.4598	1742	GO:0007165; GO:0019221; GO:0050727; GO:0032755; GO:0045582	GO:0004908; GO:0005515	GO:0016020; GO:0016021	FALSE	0.794421	0.0633356		10	40778590	40816044	37455	-	0.557349	0	0	60.2112	2.37692	0	0	2.16198	0.99548	1.92931	2.53884	1.81262	18.133	11.1455	2.50554	1.93842	0	0	12.0445	48.3225	0.857643	21.3863	0.0241073	0	0	0.978585	0.067131	0	0	0.0710944
ENSCAFG00000023676	ENSCAFT00000036534		protein_coding	protein_coding		0.4469	1101		GO:0046872; GO:0016787		FALSE	0.792713	0.385969		15	38328686	38330592	1907	-	0.67855	0	0	0	0	0	0	0	0	146.147	1.02546	98.6409	127.409	0	55.6882	0	0	81.6352	0	0	1.05176	0	0.0464369	0	0	0	0	0	0	0
ENSCAFG00000014402	ENSCAFT00000022892; ENSCAFT00000022885; ENSCAFT00000071966; ENSCAFT00000062469	MPP2	protein_coding	protein_coding	membrane palmitoylated protein 2 [Source:VGNC Symbol;Acc:VGNC:43343]	0.6132	2457	GO:0099562; GO:0060079; GO:0060291	GO:0005515; GO:0044325; GO:0098919	GO:0032590; GO:0043197; GO:0043198; GO:0098685; GO:0098978; GO:0099031; GO:0005886; GO:0005923	TRUE	0.789784	0.0738395	0.27274	9	19413619	19438909	25291	+	31.2115	91.3597	61.3713	308.08	91.1152	249.142	152.08	138.367	238.915	1049.55	416.37	671.575	545.285	169.571	288.138	202.565	91.3643	494.502	173.977	283.032	146.657	215.645	0.957147	2.389	2.04372	3.55	1.82449	4.714	3.04556	3.22596
ENSCAFG00000001706	ENSCAFT00000002673	IFT74	protein_coding	protein_coding	intraflagellar transport 74 [Source:VGNC Symbol;Acc:VGNC:41890]	0.3943	2191	GO:0060271; GO:0042073; GO:0035735; GO:0003334; GO:0007219; GO:0007368; GO:0007507; GO:0008544; GO:0033630; GO:0045944; GO:0050680; GO:1905515	GO:0048487; GO:0003682	GO:0030992; GO:0005813; GO:0005929; GO:0005634	TRUE	0.78928	0.00185091	0.0581046	11	45161086	45242012	80927	+	34.5556	33.8915	46.8653	162.57	57.8383	18.8241	61.9943	37.4743	67.6926	65.5966	91.3984	102.413	60.875	60.504	82.6829	50.3989	79.6509	150.865	131.152	132.312	42.0245	65.0499	1.18835	0.993838	1.75013	2.10072	1.29876	0.39941	1.39223	0.979768
ENSCAFG00000028672	ENSCAFT00000043091	H2BC12	protein_coding	protein_coding	H2B clustered histone 12 [Source:VGNC Symbol;Acc:VGNC:83726]	0.6457	381	GO:0006334; GO:0002227; GO:0019731; GO:0031640; GO:0050829; GO:0050830; GO:0061844	GO:0046982; GO:0003677	GO:0000786; GO:0005634; GO:0005694; GO:0005615; GO:0005654; GO:0005829	FALSE	0.788497	0.336742		35	24557784	24558164	381	-	5.15219	6.72462	7.35802	4.58061	155.332	14.3924	2.09216	3.344	1.70368	264.331	2.59308	222.557	18.3104	3.25806	28.944	4.58602	2.92855	3.78447	2.08045	1.82312	190.363	126.883	1.01891	1.13399	1.58015	0.340384	20.0583	1.75613	0.270192	0.502774
ENSCAFG00000006721	ENSCAFT00000069367; ENSCAFT00000070926; ENSCAFT00000087899; ENSCAFT00000080310; ENSCAFT00000064861; ENSCAFT00000087774; ENSCAFT00000010815; ENSCAFT00000010818	RIMBP2	protein_coding	protein_coding	RIMS binding protein 2 [Source:VGNC Symbol;Acc:VGNC:45579]	0.5832	4331	GO:0007274	GO:0005515	GO:0045202	FALSE	0.786258	0.0148309		26	1645591	1744020	98430	+	3.34409	4.42063	15.6218	45.1584	51.4999	21.0386	14.5299	9.36857	31.8554	5.78793	5.0777	19.0325	18.133	3.98053	5.01108	11.6305	1.56178	39.8116	4.01484	3.45161	3.43057	7.12876	0.058178	0.0655788	0.295123	0.295202	0.585026	0.225827	0.165073	0.123913
ENSCAFG00000000377	ENSCAFT00000000591		protein_coding	protein_coding		0.5181	249	GO:0015986; GO:0006811	GO:0015078	GO:0000276; GO:0016020; GO:0005739; GO:0045263	TRUE	0.782841	0.20769	0.461217	12	176407	177539	1133	+	14.8897	0	27.3767	146.22	64.9521	74.3665	76.3152	1.60118e-94	97.5056	158.926	93.7764	140.04	108.852	0	233.184	86.8263	36.5383	290.116	118.538	72.6226	73.8892	29.8126	4.50563	0	8.99586	16.6256	12.8337	13.8843	15.0804	3.68361e-95
ENSCAFG00000001537	ENSCAFT00000002397	FREM1	protein_coding	protein_coding	FRAS1 related extracellular matrix 1 [Source:VGNC Symbol;Acc:VGNC:40976]	0.4808	7196	GO:0007154; GO:0007160; GO:0097094		GO:0005604; GO:0016021	TRUE	0.781946	0.0617229	0.24812	11	35176934	35310335	133402	-	18.9499	25.0502	27.3381	33.1161	15.0538	35.4335	29.0598	22.3404	50.7695	252.74	32.1587	4.53155	12.9521	37.417	20.0443	14.5381	12.4943	2.09535	32.1187	10.3548	33.4481	18.713	0.198419	0.22366	0.310841	0.130292	0.102923	0.228913	0.198702	0.177841
ENSCAFG00000020374	ENSCAFT00000073798; ENSCAFT00000032447; ENSCAFT00000032449	ELMO3	protein_coding	protein_coding	engulfment and cell motility 3 [Source:VGNC Symbol;Acc:VGNC:40311]	0.5901	3667	GO:0016477; GO:0006915; GO:0006909; GO:0007015; GO:0048870	GO:0017124	GO:0005737	TRUE	0.778898	0.03459	0.189444	5	82164629	82170450	5822	-	193.487	198.975	161.462	571.186	261.007	370.043	201.526	215.479	181.963	753.655	171.075	850.729	623.705	174.115	662.062	185.465	160.389	1118.78	511.391	286.77	326.84	133.869	3.97566	3.48622	3.60264	4.40998	3.50186	4.69125	2.7041	3.3661
ENSCAFG00000012342	ENSCAFT00000083538; ENSCAFT00000019616; ENSCAFT00000068705; ENSCAFT00000072868	HMBS	protein_coding	protein_coding	hydroxymethylbilane synthase [Source:VGNC Symbol;Acc:VGNC:41704]	0.5503	1458	GO:0018160; GO:0033014; GO:0006779	GO:0004418; GO:0016740		TRUE	0.77848	0.0198528	0.150431	5	14767666	14775082	7417	-	779.174	1664.36	949.024	5421	2188.35	2029.68	2260.86	1457.89	2898.84	9210.54	3503.6	5694.34	4702.92	2090.58	4925.9	2631.4	1724.21	5529.62	2596.27	3249.11	2314.78	2064.66	40.2667	73.3429	53.2575	105.267	73.844	64.7167	76.2987	57.2796
ENSCAFG00000025105	ENSCAFT00000038903		protein_coding	protein_coding		0.47	700	GO:0043065; GO:0051607; GO:0043067; GO:0097345		GO:0005740; GO:0016021; GO:0016020; GO:0005634; GO:0005739; GO:0005741; GO:0005783; GO:0005635	TRUE	0.777324	0.0556677	0.238347	25	31136168	31148905	12738	-	1168.2	1279.77	1444.46	3662.85	4055.81	3492.42	3382.56	1536.45	4256.67	10937.3	6112.69	11255.5	8408.53	3564.17	8809.49	3120.85	2298.94	14235.8	2934.85	4143.08	2072.07	3936.86	125.745	117.463	168.837	148.146	285.06	231.94	237.766	125.734
ENSCAFG00000030635	ENSCAFT00000048593		protein_coding	protein_coding		0.5009	1138	GO:0042254; GO:0002181; GO:0000027	GO:0003735; GO:0070180	GO:0005840; GO:0022625	TRUE	0.777323	0.000369127	0.0317366	35	13679264	13680473	1210	-	2568.06	4009.52	3744.45	7239.65	5294.05	6097.76	4823.8	2300.52	6592.22	8458.64	5442.3	11068.8	3710.79	4532.31	5801.01	6113.69	3949.2	9164.05	7972.61	6250.55	3652.43	2556.76	170.032	226.369	269.22	180.113	228.877	249.101	208.569	115.802
ENSCAFG00000003473	ENSCAFT00000005585		protein_coding	protein_coding		0.441	576	GO:0042254; GO:0006364		GO:0032040; GO:0005730	TRUE	0.774761	0.133771	0.366302	11	69288863	69289438	576	-	0	0	0	24.3784	7.07387	9.18792	20.6558	0	13.9629	0	18.602	49.8005	0	0	58.2915	7.16232	0	0	46.3047	33.2841	2.47157	5.09978	0	0	0	1.19826	0.604215	0.741553	1.7645	0
ENSCAFG00000043724	ENSCAFT00000092346		protein_coding	protein_coding		0.4023	2043				FALSE	0.773813	0.294194		9	16168757	16170799	2043	+	0	29.3855	7.21391	17.1644	7.73161	2.61771	194.226	14.0882	253.158	2.64293	8.44651	2.64341	172.148	22.7897	6.26346	27.105	108.256	115.333	8.39723	2.19514	14.4956	5.57424	0	0.924127	0.288911	0.237865	0.186191	0.0595662	4.67779	0.395021
ENSCAFG00000012200	ENSCAFT00000086663; ENSCAFT00000019388	TRIM10	protein_coding	protein_coding	tripartite motif containing 10 [Source:VGNC Symbol;Acc:VGNC:49639]	0.6091	1474	GO:0045087; GO:0010468; GO:0016567	GO:0008270; GO:0046872; GO:0005515; GO:0061630	GO:0005737	TRUE	0.772386	0.0490214	0.223885	35	26350125	26356592	6468	-	28.9821	37.5753	40.1703	319.119	220.261	107.408	121.083	79.2726	155.295	401.298	168.41	258.298	287.537	186.289	385.854	185.119	47.6344	393.925	107.062	138.064	84.0491	137.229	1.4815	1.63784	2.22982	6.1295	7.35186	3.38755	4.0419	3.08076
ENSCAFG00000007846	ENSCAFT00000083871; ENSCAFT00000070563; ENSCAFT00000012537; ENSCAFT00000065411; ENSCAFT00000092205	GBE1	protein_coding	protein_coding	1,4-alpha-glucan branching enzyme 1 [Source:VGNC Symbol;Acc:VGNC:41132]	0.436	3010	GO:0005978; GO:0005975	GO:0003844; GO:0004553; GO:0043169; GO:0003824; GO:0016740; GO:0102752	GO:0005737	TRUE	0.772068	0.00253856	0.0661692	31	5742744	6093612	350869	+	1308.1	1000.54	886.536	4955.38	2235.89	713.1	1040.34	1142.25	1233.4	1670.78	2031.92	1445.56	1602.18	2139.14	804.28	1281.3	1373.59	1269.78	2384.81	3006.34	1453.71	1379.41	32.7449	21.3567	24.0986	46.6101	36.5461	11.0137	17.0063	21.7383
ENSCAFG00000017874	ENSCAFT00000028357	ICAM4	protein_coding	protein_coding	intercellular adhesion molecule 4 [Source:VGNC Symbol;Acc:VGNC:81271]	0.6862	819	GO:0098609; GO:0007155	GO:0005178	GO:0016020; GO:0016021; GO:0005887	TRUE	0.771612	0.0543431	0.235903	20	50817411	50818498	1088	-	30.0968	49.3637	37.3807	210.739	80.0229	137.305	77.4929	54.0495	163.259	420.59	111.709	367.055	349.708	89.1639	253.06	135.689	46.8535	293.349	216.802	134.613	72.0421	131.882	2.76889	3.8725	3.73444	7.28502	4.80715	7.79381	4.65564	3.78042
ENSCAFG00000043911	ENSCAFT00000088831		protein_coding	protein_coding		0.394	3084				TRUE	0.769285	0.174995	0.421695	2	36557756	36560839	3084	+	94.0966	6.91808	44.5665	35.3974	62.2739	4.96445	31.3884	3.9826	41.7898	0	85.5878	2.93743	41.8405	191.389	40.9075	34.339	12.486	7.32369	84.7715	206.893	9.39548	45.7257	2.29895	0.144125	1.18238	0.324958	0.993456	0.0748349	0.50079	0.0739748
ENSCAFG00000032483	ENSCAFT00000049046; ENSCAFT00000071071	LY96	protein_coding	protein_coding	lymphocyte antigen 96 [Source:VGNC Symbol;Acc:VGNC:42878]	0.37	438	GO:0045087; GO:0031663; GO:0031666; GO:0032496; GO:0032497; GO:0032760; GO:0034142; GO:0071222	GO:0001530; GO:0035662; GO:0001875	GO:0031226; GO:0046696	TRUE	0.768682	0.00821447	0.103885	29	22493896	22515117	21222	+	125.961	69.2565	56.35	224.788	174.307	87.4766	158.86	92.9654	205.069	248.881	239.497	174.012	205.939	294.559	225.499	270.409	238.953	324.78	562.078	462.515	142.368	196.04	21.6686	10.1591	10.5264	14.5301	19.5794	9.28464	17.8461	12.1585
ENSCAFG00000013793	ENSCAFT00000021897; ENSCAFT00000061021; ENSCAFT00000066645	IFT22	protein_coding	protein_coding	intraflagellar transport 22 [Source:VGNC Symbol;Acc:VGNC:54035]	0.5089	990	GO:0006886	GO:0003924	GO:0012505; GO:0005813; GO:0005929; GO:0030992; GO:0016020; GO:0016021	TRUE	0.76855	0.244251	0.500269	6	8578301	8593606	15306	+	69.4362	61.1242	94.9536	40.7811	125.877	4.68506	26.5299	30.4128	7.05788	16.1914	19.3529	16.5375	6.2744	10.1703	24.7083	2.1747	0.780891	394.255	3.18704	53.1444	7.31008	105.313	5.28469	3.96684	7.84762	1.16626	6.25558	0.220002	1.31857	1.75976
ENSCAFG00000011504	ENSCAFT00000018253; ENSCAFT00000089119; ENSCAFT00000086419	FCGR1A	protein_coding	protein_coding	Fc fragment of IgG, high affinity Ia, receptor (CD64) [Source:NCBI gene (formerly Entrezgene);Acc:403462]	0.4605	1281	GO:0007166; GO:0050776; GO:0001788; GO:0001798; GO:0001805; GO:0006898; GO:0006910; GO:0006911; GO:0009617; GO:0019884; GO:0038094; GO:0042590; GO:0042742; GO:0050766	GO:0004888; GO:0019770; GO:0019864	GO:0016020; GO:0016021; GO:0005887; GO:0009897	TRUE	0.768377	0.00629035	0.0921004	17	59092933	59102015	9083	+	3470.05	2952.25	1593.98	11967	4070.86	2295.43	3756.46	3556.45	4307.44	5147.4	6093.23	4763.56	5271.52	8903.65	3803.42	6759.26	6334.59	7346.3	10832	12803.2	4856.84	5027.56	204.106	148.071	101.811	264.487	156.349	83.3033	144.288	159.038
ENSCAFG00000009276	ENSCAFT00000014778	SERPINB1	protein_coding	protein_coding	serpin family B member 1 [Source:VGNC Symbol;Acc:VGNC:58332]	0.4738	1395	GO:0010466; GO:0010951; GO:0032691; GO:0044342	GO:0004867; GO:0030414	GO:0005615; GO:0016020; GO:0016021; GO:0005576; GO:0036464	TRUE	0.767363	0.00851048	0.105203	35	3147170	3153915	6746	-	1808.6	857.602	2068.21	7657.86	3544.78	1727.39	4489.74	3407.28	4311.42	4364.1	4610.54	3843.66	3171.98	4244.04	4702.91	3044.29	3071.25	6122.61	5579.29	1376.04	1086.63	2508.43	97.6869	39.4983	121.306	155.419	125.018	57.5655	158.361	139.915
ENSCAFG00000005037	ENSCAFT00000075573; ENSCAFT00000086417; ENSCAFT00000008095; ENSCAFT00000082521; ENSCAFT00000063721	KLF5	protein_coding	protein_coding	Kruppel like factor 5 [Source:VGNC Symbol;Acc:VGNC:42437]	0.5226	1516	GO:0006355; GO:0006357; GO:0000122; GO:0001525; GO:0010468; GO:0014816; GO:0014901; GO:0014908; GO:0030033; GO:0032534; GO:0035914; GO:0043403; GO:0045600; GO:0045893; GO:0045944; GO:0060576; GO:0061586; GO:0099156; GO:1902895; GO:1990830	GO:0003700; GO:0000978; GO:0000981; GO:0001228; GO:0003677; GO:0043426; GO:1990837	GO:0005634; GO:0005654; GO:0005667; GO:0005794; GO:0043231	TRUE	0.767036	0.036907	0.19487	22	27162397	27200871	38475	+	97.5358	111.989	53.0025	635.228	92.6998	42.0773	39.7151	79.2726	70.6791	96.4656	79.5504	93.3498	164.492	202.211	30.0665	113.397	80.4318	83.814	165.947	164.526	139.796	121.189	4.84768	4.74618	2.86061	11.8632	3.00841	1.29032	1.28901	2.99541
ENSCAFG00000047498	ENSCAFT00000081782		protein_coding	protein_coding		0.3912	2418				FALSE	0.765811	0.499352		1	50866599	50869016	2418	+	0	0	0	431.991	355.375	1.42177	0	0	0	46.9108	17.7056	0	357.28	0	33.1115	0	4.0921	0	0	48.8296	178.771	0	0	0	0	5.05811	7.23081	0.0273351	0	0
ENSCAFG00000032318	ENSCAFT00000015145; ENSCAFT00000015128; ENSCAFT00000062126; ENSCAFT00000064464; ENSCAFT00000075250; ENSCAFT00000061632		protein_coding	protein_coding		0.4858	4228	GO:0035556; GO:0006897; GO:0050790; GO:0016197; GO:0033674; GO:0150007	GO:0005085; GO:0005509; GO:0005515; GO:0060090	GO:0030054; GO:0045202; GO:0042995; GO:0005905	TRUE	0.764146	0.0472568	0.219504	31	28314021	28457301	143281	+	139.337	114.2	85.3621	626.636	105.627	44.9203	62.9208	87.2002	63.7919	24.9086	87.9068	25.0521	84.9381	202.491	105.367	78.2838	100.002	115.244	163.183	183.176	72.195	66.9665	2.48314	1.73539	1.65193	4.19614	1.22913	0.493918	0.732252	1.18145
ENSCAFG00000005768	ENSCAFT00000009303; ENSCAFT00000079345; ENSCAFT00000085259; ENSCAFT00000090067; ENSCAFT00000009313		protein_coding	protein_coding		0.5789	997	GO:1904447; GO:0071231; GO:0007155; GO:0007342; GO:0035036	GO:0061714; GO:0005542; GO:0038023	GO:0031362	TRUE	0.763145	0.01539	0.137023	21	25917483	25950967	33485	-	787.534	970.405	427.155	3389.49	679.72	582.467	647.016	996.672	639.544	771.437	693.45	703.687	681.044	1766.05	677.617	784.09	909.916	531.426	2783.86	1744.98	948.408	1154.41	59.4815	62.4977	35.0341	96.194	33.5221	27.1433	31.9125	57.2305
ENSCAFG00000013778	ENSCAFT00000069145; ENSCAFT00000021881	PLA2G4A	protein_coding	protein_coding	phospholipase A2 group IVA [Source:VGNC Symbol;Acc:VGNC:44626]	0.414	2387	GO:0009395; GO:0006629; GO:0016042; GO:0046475; GO:0001516; GO:0006640; GO:0010572; GO:0019369; GO:0019370; GO:0034478; GO:0034638; GO:0036151	GO:0004620; GO:0005509; GO:0046872; GO:0016787; GO:0004623; GO:0102567; GO:0102568; GO:0005544; GO:0047498; GO:0004622; GO:0008374; GO:0010314; GO:0032266; GO:0047499; GO:0070273; GO:1902387	GO:0005737; GO:0005634; GO:0005829; GO:0005794; GO:0005783; GO:0000139; GO:0005635; GO:0043231	TRUE	0.762662	3.25903e-05	0.00873192	7	19832664	19966936	134273	+	182.253	143.671	98.7518	366.285	287.607	131.768	181.14	113.864	196.11	316.406	205.646	209.358	216.301	312.87	205.455	177.365	163.206	226.298	370.704	375.075	141.511	188.021	5.75296	3.86708	3.38497	4.34446	5.92794	2.56629	3.7339	2.73254
ENSCAFG00000012674	ENSCAFT00000080022; ENSCAFT00000020120; ENSCAFT00000075459	ACADSB	protein_coding	protein_coding	acyl-CoA dehydrogenase short/branched chain [Source:VGNC Symbol;Acc:VGNC:52979]	0.5598	2454	GO:0055114; GO:0006550; GO:0006631	GO:0003995; GO:0016627; GO:0050660; GO:0016491; GO:0003853; GO:0016937; GO:0042802	GO:0005739	TRUE	0.762249	0.0459539	0.216907	28	32563671	32601063	37393	+	289.264	510.582	342.005	1811.35	762.991	997.675	694.53	510.948	782.447	2857.31	1120.48	2039.19	1801.64	461.741	2270.02	920.749	714.516	3635.43	1359.69	1079.2	783.028	663.866	8.88155	13.3677	11.403	20.8976	15.2968	18.9	13.9257	11.9271
ENSCAFG00000002215	ENSCAFT00000068489; ENSCAFT00000003480		protein_coding	protein_coding		0.475	408	GO:0006412; GO:0002181	GO:0003735	GO:0005840; GO:0022625	TRUE	0.759988	0.0404271	0.203491	10	41825185	41841792	16608	-	823.968	772.202	794.596	2942.6	2162.23	2246.52	2470.41	1033.54	3020.16	3325.71	1776.47	6222.53	3559.95	2522.45	6643.79	4076.59	3172.72	5497.57	8494.69	4256.35	1418.9	2655.28	151.98	121.452	159.153	203.943	260.416	255.662	297.562	144.933
ENSCAFG00000000281	ENSCAFT00000000438; ENSCAFT00000064538	ABRACL	protein_coding	protein_coding	ABRA C-terminal like [Source:VGNC Symbol;Acc:VGNC:37483]	0.4408	672				TRUE	0.759736	0.000593302	0.0393462	1	31254551	31275981	21431	+	432.503	319.022	497.665	840.949	836.675	552.542	645.128	313.487	894.936	843.11	715.954	958.875	722.729	901.988	1064.86	636.77	636.427	1215.3	1623.33	990.611	304.464	681.687	48.458	30.4786	60.5489	35.4036	61.2099	38.1962	47.2014	26.703
ENSCAFG00000031706	ENSCAFT00000043138		protein_coding	protein_coding		0.6028	1060		GO:0008289	GO:0005737; GO:0005576	TRUE	0.75946	0.00130883	0.0499297	29	28488474	28492697	4224	+	114.901	72.2036	74.0852	239.068	222.051	68.9242	66.1086	104.195	134.156	178.275	86.8538	99.7629	100.976	220.57	222.186	120.912	97.7489	223.838	291.523	224.474	109.633	133.295	8.16744	4.37643	5.71856	6.38537	10.3063	3.02283	3.06869	5.63085
ENSCAFG00000000919	ENSCAFT00000001422	UQCRQ	protein_coding	protein_coding	ubiquinol-cytochrome c reductase complex III subunit VII [Source:VGNC Symbol;Acc:VGNC:48165]	0.5869	397	GO:0006122; GO:0021539; GO:0021548; GO:0021680; GO:0021766; GO:0021794; GO:0021854; GO:0021860; GO:0030901	GO:0008121	GO:0016020; GO:0016021; GO:0005739; GO:0005743; GO:0070469; GO:0005750	TRUE	0.757896	0.00180302	0.0570675	11	21149061	21150572	1512	+	129.862	114.2	115.49	342.2	167.177	205.957	276.068	104.496	266.789	470.752	235.266	385.181	312.147	207.784	323.215	250.056	204.594	588.793	405.499	274.978	152.661	212.972	24.6469	18.4817	23.802	24.4039	20.7177	24.1176	34.2159	15.0779
ENSCAFG00000016170	ENSCAFT00000025662	RAB15	protein_coding	protein_coding	RAB15, member RAS onco family [Source:VGNC Symbol;Acc:VGNC:45255]	0.5701	1470	GO:0072659; GO:0009306; GO:0032869; GO:0006904; GO:0017157; GO:1903307	GO:0003924; GO:0005525	GO:0005886; GO:0005794; GO:0005768; GO:0055037; GO:0008021; GO:0032593; GO:0005737; GO:0005929; GO:0010008; GO:0048471	FALSE	0.757587	0.214649		8	39330557	39335590	5034	-	8.36023	11.0516	60.8133	8.02815	31.6922	17.7168	6.78063	10.8099	1.99096	21.2224	1.69256	8.15678	3.88564	5.57274	132.794	44.5836	28.1121	136.198	238.214	69.0321	8.57643	6.23766	0.428519	0.48303	3.38488	0.154621	1.0607	0.560292	0.226962	0.421246
ENSCAFG00000009736	ENSCAFT00000015454; ENSCAFT00000044963; ENSCAFT00000081628; ENSCAFT00000074616	DMTN	protein_coding	protein_coding	dematin actin binding protein [Source:VGNC Symbol;Acc:VGNC:40005]	0.589	2534	GO:0007010; GO:0051017; GO:0030032; GO:0008360; GO:0010591; GO:0010763; GO:0010801; GO:0010812; GO:0030036; GO:0030194; GO:0032956; GO:0033137; GO:0035584; GO:0035585; GO:0048821; GO:0050732; GO:0051489; GO:0051895; GO:0065003; GO:0070560; GO:0071277; GO:0071320; GO:0090303; GO:0090315; GO:0090527; GO:1900025; GO:1900026; GO:1901731; GO:2001046	GO:0003779; GO:0051015; GO:0005102; GO:0030507; GO:0043621	GO:0005737; GO:0005886; GO:0015629; GO:0005829; GO:0005884; GO:0014069; GO:0014731; GO:0016020; GO:0030863; GO:0031095; GO:0031253; GO:0031410; GO:0048471	TRUE	0.7557	0.0878153	0.29745	25	35165876	35176754	10879	-	1744.5	2304.63	2327.64	13746.2	6407.38	8302.52	6219.77	3891.56	13864.1	31683.2	11804.8	21117.9	25985.9	6666.59	13615.1	8946.77	3402.34	23654.3	8247.83	7990.47	4645.85	12208	51.8721	58.4334	75.1574	153.584	124.403	152.318	120.773	87.973
ENSCAFG00000018568	ENSCAFT00000029474; ENSCAFT00000081056; ENSCAFT00000088461	EMR4	protein_coding	protein_coding	EGF-like module containing, mucin-like, hormone receptor-like sequence 4 [Source:NCBI gene (formerly Entrezgene);Acc:611665]	0.4575	2040	GO:0007166; GO:0007186; GO:0007189	GO:0004888; GO:0005509; GO:0004930	GO:0016021; GO:0016020; GO:0005886; GO:0005887	TRUE	0.755589	0.00618363	0.0916139	20	53342420	53377610	35191	-	499.942	524.582	297.371	1394.8	815.217	1066.33	855.327	681.744	515.659	1240.55	616.092	598.162	1139.77	1784.74	448.493	399.314	223.307	1407.84	895.311	613.235	578.029	673.64	18.4654	16.5215	11.927	19.3576	19.6607	24.3001	20.6302	19.1436
ENSCAFG00000018622	ENSCAFT00000065580; ENSCAFT00000067813; ENSCAFT00000092971; ENSCAFT00000088964; ENSCAFT00000085681; ENSCAFT00000076907; ENSCAFT00000050016; ENSCAFT00000029566; ENSCAFT00000084485	DAB2	protein_coding	protein_coding	DAB adaptor protein 2 [Source:VGNC Symbol;Acc:VGNC:39759]	0.4479	2434	GO:0000122; GO:0001934; GO:0010718; GO:0010862; GO:0030335; GO:0030511; GO:0032091; GO:0032436; GO:0035026; GO:0043066; GO:0045807; GO:0045944; GO:0060391; GO:0060766; GO:0090090; GO:1903077; GO:2000096; GO:2000370; GO:2000643; GO:0006898	GO:0008022; GO:0035615; GO:0038024; GO:0046332	GO:0001650; GO:0005886; GO:0005905; GO:0030136; GO:0043231; GO:0005737	FALSE	0.75371	0.00772895		4	69625527	69648321	22795	+	1.1147	0.736772	0.557921	19.0668	0	0	0.968661	2.16198	0	3.85862	9.30909	57.0975	3.88564	4.77663	2.50554	0.969209	0.780891	2.09535	1.33828	9.20428	1.71529	1.78219	0.0345069	0.0194482	0.0187548	0.221783	0	0	0.0195818	0.0508819
ENSCAFG00000006873	ENSCAFT00000011052		protein_coding	protein_coding		0.3929	1008	GO:0018215; GO:0006612; GO:0018230; GO:0016188	GO:0016409; GO:0016740; GO:0016746; GO:0019706	GO:0016020; GO:0016021; GO:0005794; GO:0005783	TRUE	0.753539	0.0371237	0.195566	16	40506524	40543360	36837	+	90.733	137.248	94.6523	261.615	313.391	378.232	219.006	81.085	86.7305	780.383	188.995	871.782	170.53	179.762	387.487	185.891	269.42	186.391	230.121	297.462	291.106	128.036	6.78225	8.74808	7.68303	7.34806	15.2962	17.444	10.6905	4.608
ENSCAFG00000009035	ENSCAFT00000014356	PFKM	protein_coding	protein_coding	phosphofructokinase, muscle [Source:VGNC Symbol;Acc:VGNC:44447]	0.5324	3240	GO:0006002; GO:0006096; GO:0016310; GO:0008152; GO:0046835	GO:0003872; GO:0005524; GO:0000166; GO:0016301; GO:0016740; GO:0046872; GO:0003824	GO:0005737	TRUE	0.752664	0.0487513	0.223592	27	6620300	6663670	43371	-	39.5718	145.144	275.055	334.172	506.283	270.181	347.749	475.635	263.802	152.416	108.324	208.451	531.038	359.044	160.355	109.521	67.1567	339.447	468.398	1019.37	347.346	277.13	0.920257	2.8782	6.94602	2.92008	7.68786	3.87665	5.28108	8.40933
ENSCAFG00000014723	ENSCAFT00000023383	UBA52	protein_coding	protein_coding	ubiquitin A-52 residue ribosomal protein fusion product 1 [Source:VGNC Symbol;Acc:VGNC:59398]	0.562	573	GO:0006412	GO:0003735; GO:0005515	GO:0005840; GO:0005654; GO:0005783; GO:0005829; GO:0005886; GO:0022626	TRUE	0.751998	0.00395389	0.0785238	20	44477130	44479948	2819	-	8420.2	10870	6774.05	20212.7	14556.8	17308.4	12114.1	9112.6	17774.9	27269.1	13592.9	31714.1	22326	12086.6	23239.6	18752.8	10805.3	40179.8	29977.5	26867.9	12739.6	11867.8	1107.23	1218.83	967.287	998.71	1249.88	1404.27	1040.25	911.003
ENSCAFG00000042877	ENSCAFT00000063579; ENSCAFT00000071266		protein_coding	protein_coding		0.4245	466	GO:0022900; GO:0006119; GO:1902600	GO:0004129	GO:0005746; GO:0016020; GO:0016021	TRUE	0.751274	0.0273196	0.169859	X	60192747	60197568	4822	+	263.641	211.932	235.421	541.686	572.837	579.594	639.23	212.044	530.067	1371.74	822.585	1138.48	862.607	623.995	1343.39	607.694	570.429	2120.49	1075.28	760.921	289.026	654.954	42.5824	29.1886	41.2909	32.875	60.4139	57.7589	67.4228	26.038
ENSCAFG00000000132	ENSCAFT00000000216		protein_coding	protein_coding		0.4034	471	GO:0034314; GO:0030833	GO:0003779; GO:0051015	GO:0005885; GO:0005856; GO:0005737	TRUE	0.751173	0.368316	0.61659	10	757065	757778	714	-	22.554	490.955	0	1633.83	1097.04	1021.91	10.7018	428.248	1146.01	0	1032.08	1422.45	1109.04	745.248	18.167	1089.41	459.136	2167.62	12.5453	1734.69	572.347	815.881	3.60804	66.9712	0	98.21	114.593	100.864	1.11798	52.0843
ENSCAFG00000015042	ENSCAFT00000023882		protein_coding	protein_coding		0.473	537	GO:0006884; GO:0006821; GO:0000387		GO:0034715; GO:0034709; GO:0005829; GO:0005886; GO:0005737; GO:0005634	TRUE	0.748963	0.190426	0.440188	X	40961826	40962622	797	-	0	3.60518	0	0	22.6075	0	22.3402	4.79457	35.0836	0	47.4187	0	0	1.4626	0	22.9324	6.54808	54.9818	53.7252	22.3131	17.1067	0	0	0.43134	0	0	2.07126	0	2.04699	0.511455
ENSCAFG00000046440	ENSCAFT00000086556		protein_coding	protein_coding		0.3932	3828				TRUE	0.747753	0.305968	0.561135	37	24212683	24216510	3828	-	11.0039	7.38031e-259	0.685065	108.603	0	19.6688	2.53963	119.409	93.0254	6.16293	0	61.0216	0	71.0146	32.421	3.68678	42.6304	0	47.3449	0	2.42463	1.6828	0.216593	1.23871e-260	0.0146427	0.803229	0	0.238866	0.0326437	1.78689
ENSCAFG00000000925	ENSCAFT00000001430	DCBLD1	protein_coding	protein_coding	discoidin, CUB and LCCL domain containing 1 [Source:VGNC Symbol;Acc:VGNC:39797]	0.4619	1509			GO:0016020; GO:0016021	FALSE	0.747371	0.010344		1	57716008	57799929	83922	+	4.45879	3.68386	10.0426	18.0633	3.96153	2.2146	11.6239	0.72066	25.8825	21.2224	1.69256	0	3.88564	4.77663	0	5.81525	0	0	22.7508	18.4086	2.57293	8.91095	0.222637	0.156849	0.544524	0.338906	0.129161	0.0682264	0.379023	0.0273573
ENSCAFG00000014618	ENSCAFT00000023209	ARPC2	protein_coding	protein_coding	actin related protein 2/3 complex subunit 2 [Source:HGNC Symbol;Acc:HGNC:705]	0.4685	888	GO:0034314; GO:0030833; GO:0030041; GO:0010592; GO:0030838; GO:1900026	GO:0005200; GO:0051015	GO:0005885; GO:0015629; GO:0005654; GO:0005768; GO:0005886; GO:0005925; GO:0030027; GO:0031252; GO:0036195; GO:0045202; GO:0098978	TRUE	0.746109	0.000146186	0.0200501	37	24914642	24935824	21183	+	5970.88	5497.05	4807.6	18826	8484.01	6632.72	7218.46	5113.08	7872.25	8624.02	7622.46	8610.84	7248.02	11184.5	8020.24	8862.45	8379.75	12930.4	16744.6	14862.6	6568.69	7767.67	506.634	397.726	442.973	600.227	470.051	347.237	399.975	329.839
ENSCAFG00000050012	ENSCAFT00000082196		protein_coding	protein_coding		0.5264	492		GO:0005509		FALSE	0.745926	0.00661707		X	40737317	40737899	583	+	0	0	0	0	0	0	0	0	0	34.7072	0	0	0	0	0	0	0	34.1104	0	0	0	0	0	0	0	0	0	0	0	0
ENSCAFG00000011974	ENSCAFT00000019026; ENSCAFT00000082472; ENSCAFT00000090571	EPB42	protein_coding	protein_coding	erythrocyte membrane protein band 4.2 [Source:VGNC Symbol;Acc:VGNC:40399]	0.5136	2089	GO:0018149; GO:0018215; GO:0000902; GO:0020027; GO:0048536; GO:0050801; GO:0055072	GO:0003810	GO:0016020; GO:0030863	TRUE	0.745866	0.0333507	0.186602	30	10065469	10084976	19508	-	108.683	114.2	114.373	431.513	552.237	228.104	233.447	108.099	307.604	713.846	421.448	433.216	528.447	326.403	668.98	265.563	126.504	907.287	214.125	295.688	174.102	274.457	3.92005	3.51231	4.47969	5.84824	13.006	5.07623	5.4986	2.96425
ENSCAFG00000047028	ENSCAFT00000061802		protein_coding	protein_coding		0.3924	3828				FALSE	0.744504	0.37201		X	54266481	54270308	3828	-	0	0	0	5.65368	0	3.46068e-05	0	73.7977	0	21.7715	46.4791	0	0	0	0	0	3.62582	190.094	48.5035	0	9.87319	0	0	0	0	0.0418147	0	4.20279e-07	0	1.10434
ENSCAFG00000019708	ENSCAFT00000066961; ENSCAFT00000031340; ENSCAFT00000091102	CA6	protein_coding	protein_coding	carbonic anhydrase 6 [Source:VGNC Symbol;Acc:VGNC:38614]	0.5134	1194	GO:0006730; GO:0001580	GO:0004089; GO:0008270; GO:0046872; GO:0016829	GO:0005576; GO:0005615	TRUE	0.743756	0.0625136	0.250148	5	62358403	62379897	21495	+	35.113	64.8359	77.551	189.665	190.153	180.489	79.4302	24.5024	75.6565	156.274	23.6959	77.9426	124.341	152.853	67.6497	11.6305	24.2077	83.814	49.5164	10.3548	44.5975	45.4458	2.21581	3.48882	5.31428	4.49731	7.83532	7.02739	3.27328	1.17554
ENSCAFG00000024544	ENSCAFT00000019115	TGM7	protein_coding	protein_coding	transglutaminase 7 [Source:VGNC Symbol;Acc:VGNC:47320]	0.5343	2229	GO:0018149; GO:0018215	GO:0003810; GO:0046872		TRUE	0.742281	0.0538068	0.234749	30	10134810	10157936	23127	-	70.7833	103.885	46.3074	366.285	157.669	239.176	269.288	85.7585	383.26	578.793	320.741	456.78	584.141	150.464	458.514	198.688	93.707	729.182	242.229	379.677	164.668	266.437	2.39271	2.9944	1.69982	4.65241	3.48011	4.98834	5.9444	2.20394
ENSCAFG00000016139	ENSCAFT00000082124; ENSCAFT00000025616	MOGAT1	protein_coding	protein_coding	monoacylglycerol O-acyltransferase 1 [Source:VGNC Symbol;Acc:VGNC:43308]	0.5769	1770	GO:0006651; GO:0006629; GO:0019432	GO:0016747; GO:0016740; GO:0016746; GO:0003846; GO:0004144; GO:0008374	GO:0016020; GO:0016021; GO:0005783; GO:0005789	TRUE	0.74225	0.0151588	0.136441	37	28730010	28767569	37560	+	87.5039	83.9917	57.4658	459.612	124.392	34.3263	54.245	116.026	96.5615	108.041	149.792	110.57	116.569	225.298	55.1219	178.334	137.437	136.198	239.552	222.054	95.1986	115.842	3.72497	3.04881	2.65643	7.3517	3.4576	0.901573	1.50795	3.75505
ENSCAFG00000006503	ENSCAFT00000084848; ENSCAFT00000093002; ENSCAFT00000086342; ENSCAFT00000010500; ENSCAFT00000089088; ENSCAFT00000059888	RBPMS	protein_coding	protein_coding	RNA binding protein, mRNA processing factor [Source:VGNC Symbol;Acc:VGNC:45434]	0.5228	1090	GO:0006979; GO:0010862; GO:0060391	GO:0003676; GO:0003723; GO:0003713; GO:0008143; GO:0042803; GO:0003729	GO:0005654; GO:0005829; GO:0010494	TRUE	0.741359	0.0153614	0.137023	16	33788781	33960286	171506	-	32.8836	34.6283	35.7069	99.3484	57.8383	135.09	60.057	32.4297	58.7333	136.981	25.3884	41.6902	31.0852	128.969	27.561	27.1379	24.9886	125.721	41.4868	18.4086	54.0315	43.6636	2.27312	2.04113	2.68033	2.5805	2.61064	5.76163	2.71106	1.70431
ENSCAFG00000017688	ENSCAFT00000028059		protein_coding	protein_coding		0.4696	592	GO:0006412	GO:0003735	GO:0005840	TRUE	0.740084	0.0576931	0.241702	X	75306413	75309382	2970	+	371.731	202.373	612.033	859.945	722.977	600.156	910.864	353.503	1071.43	1170.15	1313.72	1932.21	1110.31	1115.31	2450.69	1436.66	1590.67	2008.97	4146.4	2132.68	417.977	1065.93	47.3125	21.9633	84.5892	41.1262	60.0841	47.1291	75.7065	34.2061
ENSCAFG00000009396	ENSCAFT00000065132; ENSCAFT00000014960; ENSCAFT00000082902; ENSCAFT00000086123; ENSCAFT00000062296; ENSCAFT00000080032; ENSCAFT00000014956; ENSCAFT00000062531	MAPK10	protein_coding	protein_coding	mitogen-activated protein kinase 10 [Source:VGNC Symbol;Acc:VGNC:42992]	0.4415	1817	GO:0006468; GO:0016310; GO:0048511; GO:0035556; GO:0007254; GO:0007258; GO:0000165	GO:0004707; GO:0004672; GO:0005524; GO:0016301; GO:0016740; GO:0004674; GO:0106310; GO:0106311; GO:0004705	GO:0005634; GO:0005737	TRUE	0.739131	0.0392467	0.200134	32	9575492	9884325	308834	-	199.639	307.707	201.243	614.785	325.901	143.74	175.702	62.9594	174.18	84.0194	106.477	80.9099	168.821	263.194	144.589	228.971	72.3954	198.478	82.0301	595.978	95.0981	91.9181	8.27865	10.8805	9.06205	9.57939	8.82446	3.67763	4.758	1.9849
ENSCAFG00000008721	ENSCAFT00000013853		protein_coding	protein_coding		0.4425	669	GO:0006749	GO:0004364; GO:0005515		FALSE	0.739052	0.0922569		31	24100788	24101456	669	+	0	0	0	1.97895	0	0	0	0	10.1584	19.2196	0	34.364	25.7343	0	25.0785	0	0	34.466	14.1573	15.0553	0	0	0	0	0	0.0837488	0	0	0	0
ENSCAFG00000015693	ENSCAFT00000071434; ENSCAFT00000024854	NSG1	protein_coding	protein_coding	neuronal vesicle trafficking associated 1 [Source:VGNC Symbol;Acc:VGNC:43985]	0.5254	975	GO:0048268; GO:0007212; GO:0016197; GO:0001881; GO:0006915; GO:0042982; GO:0098887; GO:0099003; GO:0099627	GO:0032051	GO:0016021; GO:0016020; GO:0005768; GO:0005770; GO:0005783; GO:0016328; GO:0045211; GO:0098978	FALSE	0.738868	0.110919		3	69805592	69831194	25603	+	1.67205	4.42063	7.25297	43.1513	7.13075	13.2876	35.8404	17.2959	7.96384	15.4345	11.0017	15.4072	62.1703	17.5143	17.5388	27.1379	4.68535	8.3814	212.786	19.5591	25.7293	40.0993	0.129149	0.291155	0.608345	1.25238	0.359638	0.633236	1.80779	1.01566
ENSCAFG00000046921	ENSCAFT00000086002		protein_coding	IG_V_gene		0.5452	321				TRUE	0.738865	0.273918	0.528991	JH373494.1	14424	14744	321	-	112.11	87.9175	106.861	158.467	66.1312	406.592	2.23832	143.786	14.4427	24.9302	18.7487	298.72	70.1616	20.3459	60.1902	79.0842	116.343	1391.71	78.8517	350.985	169.68	290.352	26.3153	17.5969	27.2381	13.9766	10.1358	58.8845	0.343099	25.6592
ENSCAFG00000014950	ENSCAFT00000023721		protein_coding	protein_coding		0.4459	462			GO:0016020; GO:0005886; GO:0045202; GO:0043005	TRUE	0.737333	0.0599527	0.245719	6	9786733	9787194	462	+	15.2151	68.3622	35.2397	148.265	194.678	123.416	154.112	97.898	167.077	26.8437	204.792	200.902	154.294	144.56	86.1278	87.4102	6.23158	191.724	209.81	168.973	180.913	59.9416	2.48142	9.50696	6.24097	9.08587	20.7316	12.4187	16.4133	12.1385
ENSCAFG00000008438	ENSCAFT00000013417; ENSCAFT00000089947; ENSCAFT00000075667; ENSCAFT00000013418	EPHX2	protein_coding	protein_coding	epoxide hydrolase 2 [Source:VGNC Symbol;Acc:VGNC:40416]	0.5594	1808	GO:0010628; GO:0016311; GO:0042632; GO:0046272; GO:0046839; GO:0090181; GO:0097176	GO:0016787; GO:0003824; GO:0000287; GO:0004301; GO:0015643; GO:0016791; GO:0042577; GO:0042803; GO:0052642	GO:0005777; GO:0005829	TRUE	0.736869	0.0298952	0.176446	25	30045291	30107110	61820	-	25.0807	23.5767	36.2648	119.418	58.6306	68.6525	77.4929	18.7372	16.9231	111.9	14.3867	29.0019	36.266	87.5717	55.1221	29.0763	27.3311	54.479	21.4125	5.75268	12.007	31.1883	1.04523	0.837821	1.64115	1.87001	1.59545	1.76525	2.10894	0.59366
ENSCAFG00000041237	ENSCAFT00000066813		protein_coding	protein_coding		0.3964	2331				FALSE	0.736745	0.0332891		X	48062268	48064598	2331	+	1.68498	3.34512	2.87739	11.3615	5.38886	2.79029	1.94417	2.82958	5.04047	9.13274	2.52294	3.93629	5.97119	6.79336	40.7056	0	5.9976	46.3781	9.04968	66.5731	1.34822	7.50836	0.0544656	0.0922012	0.100999	0.137995	0.11374	0.0556487	0.0410387	0.0695363
ENSCAFG00000008143	ENSCAFT00000012950; ENSCAFT00000065061; ENSCAFT00000062224	MSRA	protein_coding	protein_coding	methionine sulfoxide reductase A [Source:VGNC Symbol;Acc:VGNC:43449]	0.5534	833	GO:0055114; GO:0034599	GO:0008113; GO:0016491; GO:0036456	GO:0005737; GO:0005654; GO:0005829; GO:0005886; GO:0015629	TRUE	0.736689	0.00472477	0.084394	25	27609349	28043271	433923	-	1198.3	720.563	655.557	4488.74	1197.18	1164.88	867.92	1052.16	947.697	1041.83	819.2	1238.02	1216.21	2149.49	804.281	1252.22	885.531	1990.58	1628.69	1998.48	1796.76	1026.54	108.299	55.5302	64.3372	152.435	70.6489	64.9558	51.2237	72.2945
ENSCAFG00000011584	ENSCAFT00000089547; ENSCAFT00000049883; ENSCAFT00000061335; ENSCAFT00000018431; ENSCAFT00000060117; ENSCAFT00000018432; ENSCAFT00000088012	GRAMD1B	protein_coding	protein_coding	GRAM domain containing 1B [Source:VGNC Symbol;Acc:VGNC:41466]	0.5607	2674	GO:0006869; GO:0015918; GO:0120009; GO:0042632; GO:0071397	GO:0001786; GO:0015485; GO:0070300; GO:0120020	GO:0016020; GO:0016021; GO:0005886; GO:0005789; GO:0005783; GO:0043231; GO:0140268	TRUE	0.736289	0.00585016	0.0901066	5	10814512	10976833	162322	-	447.551	453.852	347.585	1708.99	499.945	431.847	379.715	487.166	415.115	470.751	496.853	445.904	558.237	909.949	205.455	624.171	506.017	429.547	902.002	1389.85	427.964	405.448	12.611	10.9049	10.6356	18.0946	9.19852	7.50785	6.98711	10.4363
ENSCAFG00000016001	ENSCAFT00000025376		protein_coding	protein_coding		0.6098	492	GO:0001682	GO:0003676; GO:0003723	GO:0000172	TRUE	0.735559	0.277138	0.532063	27	44094069	44094560	492	-	0	0	0	44.0724	41.9307	50.9839	46.8981	2.09683e-28	58.3415	0	49.4075	76.8576	0	8.65375	0	48.5283	3.11835e-81	0	58.6235	24.5262	28.5637	40.4017	0	0	0	2.53613	4.19299	4.81743	4.6902	2.44135e-29
ENSCAFG00000019490	ENSCAFT00000030988; ENSCAFT00000086960; ENSCAFT00000046831	HAGH	protein_coding	protein_coding	hydroxyacylglutathione hydrolase [Source:VGNC Symbol;Acc:VGNC:41585]	0.628	1131	GO:0019243	GO:0004416		TRUE	0.735445	0.124133	0.352475	6	39084513	39105592	21080	+	720.095	1335.03	456.937	7772.25	2128.93	2726.17	927.008	2030.09	2313.5	10730.8	3468.07	9163.65	7228.58	1897.12	9180.31	4156.93	1628.16	8173.95	4592.98	3299.73	2051.48	1761.69	47.9729	75.8397	33.0564	194.56	92.6094	112.057	40.3295	102.822
ENSCAFG00000013049	ENSCAFT00000020697	EGR2	protein_coding	protein_coding	early growth response 2 [Source:VGNC Symbol;Acc:VGNC:51893]	0.6137	1509	GO:0006357; GO:0006355; GO:0006611; GO:0007622; GO:0008045; GO:0010467; GO:0014037; GO:0014040; GO:0016925; GO:0021569; GO:0021612; GO:0021659; GO:0021660; GO:0021665; GO:0021666; GO:0030278; GO:0031643; GO:0035284; GO:0035914; GO:0042552; GO:0045444; GO:0045893; GO:0045944; GO:0071310	GO:0046872; GO:0003677; GO:0000978; GO:0000981; GO:0000976; GO:0001102; GO:0001228; GO:0003682; GO:0003700; GO:0031625; GO:0043565; GO:0061665; GO:1990837	GO:0005634; GO:0005654; GO:0005737; GO:0043231	TRUE	0.734769	0.000139847	0.019891	4	14706600	14709497	2898	-	51.2761	36.8386	53.5604	47.1654	126.769	36.5408	53.2763	44.6809	59.7288	82.9604	32.1587	67.9732	47.9229	111.455	42.5942	52.3373	37.4828	39.8116	120.445	73.6343	50.601	34.7527	2.56032	1.56849	2.90413	0.88492	4.13314	1.12574	1.73719	1.69615
ENSCAFG00000008935	ENSCAFT00000014195		protein_coding	protein_coding		0.5602	498	GO:0000028	GO:0003723; GO:0003735	GO:0005840; GO:0022627	TRUE	0.73357	0.439029	0.669421	29	33555335	33555832	498	+	0	827.056	0	2890.08	2303.89	3190.17	3381.68	1364.06	3676.61	11.5595	3648.39	5325.44	3436.62	1867.05	5584.66	3702.74	1558.24	4966.38	5013.2	2886.66	6.73221	5.32997	0	106.702	0	164.305	227.609	297.805	334.122	156.905
ENSCAFG00000012832	ENSCAFT00000020443; ENSCAFT00000070929; ENSCAFT00000089380; ENSCAFT00000089285; ENSCAFT00000020434; ENSCAFT00000061857	RHCE	protein_coding	protein_coding	Rh blood group CcEe antigens [Source:NCBI gene (formerly Entrezgene);Acc:612220]	0.521	1177	GO:0015696; GO:0072488	GO:0008519	GO:0005887; GO:0016020; GO:0016021	TRUE	0.733251	0.085905	0.294517	2	74466928	74503448	36521	+	61.8657	25.0502	22.8747	416.461	184.607	87.4766	236.353	43.9602	234.933	383.933	331.743	286.393	393.745	211.764	273.104	246.179	72.6229	287.063	139.181	270.377	50.601	273.566	3.96043	1.36742	1.59016	10.0177	7.71666	3.45512	9.88067	2.13952
ENSCAFG00000029155	ENSCAFT00000049098; ENSCAFT00000082545		protein_coding	protein_coding		0.38	555	GO:0022900; GO:1902600; GO:0002082; GO:0097250	GO:0009055; GO:0004129	GO:0005746; GO:0016020; GO:0016021; GO:0005739; GO:0005743	TRUE	0.733244	0.0358271	0.19256	12	36881868	36887665	5798	-	556.234	670.462	491.528	2616.17	1204.31	1911.2	1514.01	622.65	1826.71	3434.18	1733.19	3812.84	2835.22	1077.13	3602.97	1218.3	958.152	3555.8	2178.72	1772.97	743.577	1236.84	75.5151	77.6155	72.4631	133.457	106.758	160.089	134.227	64.2663
ENSCAFG00000003897	ENSCAFT00000006260; ENSCAFT00000087672	RNF11	protein_coding	protein_coding	ring finger protein 11 [Source:VGNC Symbol;Acc:VGNC:45620]	0.4011	725		GO:0046872		TRUE	0.733159	0.0861096	0.294908	15	9958122	9978863	20742	-	634.82	539.317	533.372	2100.37	2262.03	1739.56	1606.04	690.392	2122.36	5865.11	3121.93	4306.78	4467.19	1667.05	4156.7	1074.85	1008.13	6309.1	912.708	1590.04	983.717	1773.28	65.9299	47.761	60.1526	81.9648	153.398	111.468	108.923	54.5118
ENSCAFG00000016459	ENSCAFT00000026087	LSM8	protein_coding	protein_coding	LSM8 homolog, U6 small nuclear RNA associated [Source:VGNC Symbol;Acc:VGNC:49756]	0.457	291	GO:0000398; GO:0006397; GO:0008380; GO:0016070	GO:0003723	GO:0046540; GO:0005688; GO:0005634; GO:0005681; GO:0071011	FALSE	0.731588	0.156506		18	55715105	55715395	291	+	7.69754	10.2286	16.7877	55.3045	5.52956	18.2372	10.9673	2.90282	5.36165	64.4786	12.1172	0	0.880381	7.80196	0	47.3167	24.7589	117.526	25.9625	13.6962	0.143045	27.1137	1.9931	2.25835	4.72018	5.38069	0.934877	2.91348	1.85442	0.571424
ENSCAFG00000014333	ENSCAFT00000022770	S100P	protein_coding	protein_coding	S100 calcium binding protein P [Source:VGNC Symbol;Acc:VGNC:45834]	0.5982	453	GO:0010033; GO:0043542	GO:0046914; GO:0005509; GO:0042803; GO:0048306	GO:0005634; GO:0005654; GO:0005737	TRUE	0.731481	0.0162898	0.139911	3	58804751	58807258	2508	+	1519.89	1182.52	398.913	3827.42	1281.95	1435.06	1959.6	1049.28	1319.01	1767.25	1348.97	1488.16	1848.27	2842.1	1761.4	1799.82	1087.78	3522.28	3773.95	926.181	491.43	2448.73	252.803	167.717	72.0513	239.209	139.229	147.272	212.849	132.686
ENSCAFG00000009480	ENSCAFT00000015062	PKIG	protein_coding	protein_coding	cAMP-dependent protein kinase inhibitor gamma [Source:HGNC Symbol;Acc:HGNC:9019]	0.5615	716	GO:0006469; GO:2000480; GO:0000122; GO:0042308	GO:0004862; GO:0004860	GO:0005634; GO:0005737	TRUE	0.730825	0.163389	0.406567	24	32050242	32082919	32678	+	275.888	221.768	275.055	2094.34	888.175	821.615	1402.62	710.57	1776.93	5614.3	1931.21	3662.39	3573.49	581.157	1633.61	475.882	660.634	611.842	164.609	855.998	806.185	1349.12	29.0328	19.9	31.4317	82.8142	61.0299	53.3461	96.3893	56.8494
ENSCAFG00000012286	ENSCAFT00000019520; ENSCAFT00000093867	STRADB	protein_coding	protein_coding	STE20 related adaptor beta [Source:VGNC Symbol;Acc:VGNC:46940]	0.483	1354	GO:0006468; GO:0000902; GO:0006611; GO:0007254; GO:0032147; GO:2001240	GO:0004672; GO:0005524	GO:0005634; GO:0005737; GO:0005829; GO:0016235	TRUE	0.726998	0.0752083	0.275353	37	10521574	10557231	35658	+	2250.02	2574.28	2264.6	10849	6511.96	8155.25	7467.4	3745.27	10783.1	25480.4	11110.8	18054.6	20996.7	6223.16	11234.9	5709.61	3660.04	18520.8	3126.23	9034	3540.35	8861.05	125.209	122.153	136.847	226.852	236.619	280.005	271.364	158.452
ENSCAFG00000041665	ENSCAFT00000066672		protein_coding	protein_coding		0.4448	553			GO:0061617; GO:0005743; GO:0016020; GO:0016021; GO:0005739	FALSE	0.72661	0.315945		36	506975	507575	601	-	3.30346	0	6.48717	98.0903	2.27046	86.7573	5.74769	6.35232e-55	104.501	6.45027	75.7786	2.6982	7.54651	16.6837	9.21328	3.06818	4.55578	209.06	4.12071	17.1797	2.52586	89.1362	0.450104	0	0.959824	5.02193	0.201998	7.29337	0.511411	6.5802e-56
ENSCAFG00000048513	ENSCAFT00000070527		protein_coding	protein_coding		0.3934	3828				FALSE	0.725885	0.211858		10	55714186	55718013	3828	-	0	7.94137	2.26366	135.908	1.96726	46.5261	12.6939	10.7671	1.48317	4.16226	1.43246	2.63555	50.0403	41.5719	14.5869	12.0093	2.77983	61.0304	53.8603	0	5.22496	30.5016	0	0.133288	0.048384	1.00518	0.0252841	0.565031	0.163164	0.161123
ENSCAFG00000004427	ENSCAFT00000007129		protein_coding	protein_coding		0.5091	552	GO:0006397; GO:0006369; GO:0006378; GO:0070940	GO:0004721; GO:0004722; GO:0106306; GO:0106307; GO:0008420	GO:0005634; GO:0005847	FALSE	0.724849	0.024006		23	2117635	2119004	1370	-	0	0	0	0	0	0	0	0	0	37.4111	0	0	0	0	17.5777	0	0	51.0071	0	0	0	0	0	0	0	0	0	0	0	0
ENSCAFG00000030753	ENSCAFT00000044107	C32H4orf54	protein_coding	protein_coding	chromosome 32 C4orf54 homolog [Source:VGNC Symbol;Acc:VGNC:53076]	0.6469	5415				FALSE	0.724589	0.000820749		32	21653326	21658740	5415	-	2.78674	0.736772	2.23168	0	5.54614	2.2146	2.90598	0.72066	14.9322	46.3035	0.846281	0.906309	1.29521	3.98053	0	0.969209	0.780891	0	6.69141	2.30107	0.857643	0.891095	0.0387764	0.00874181	0.0337206	0	0.0503906	0.0190127	0.0264056	0.00762367
ENSCAFG00000045334	ENSCAFT00000081394		protein_coding	protein_coding		0.398	2148				TRUE	0.724377	0.0476066	0.220626	5	46138848	46140995	2148	+	14.6442	27.491	18.6065	20.5542	25.0585	21.7758	32.8856	28.7858	33.9151	20.518	32.9637	23.2873	12.4987	29.2922	18.7953	19.3725	31.7571	18.7839	6.6379	254.399	25.5401	40.0819	0.513688	0.822287	0.70875	0.270917	0.573955	0.471289	0.75331	0.767673
ENSCAFG00000012281	ENSCAFT00000019632; ENSCAFT00000019600; ENSCAFT00000061127; ENSCAFT00000061007	KALRN	protein_coding	protein_coding	kalirin RhoGEF kinase [Source:VGNC Symbol;Acc:VGNC:42200]	0.5523	7100	GO:0007417; GO:0007411; GO:0006468; GO:0007528; GO:0007595; GO:0007613; GO:0008344; GO:0035176; GO:0042711; GO:0043547; GO:0046959; GO:0060125; GO:0060137; GO:0061003; GO:0050790	GO:0005085; GO:0004672; GO:0005524; GO:0005515; GO:0000166	GO:0005737	TRUE	0.724017	0.0190767	0.147903	33	27161504	27746497	584994	+	23.4086	64.0992	50.2128	94.3308	53.8768	111.837	127.863	28.1057	89.5932	169.779	34.6976	26.283	98.4362	69.2612	40.0886	31.9839	17.1796	29.3348	132.49	80.5375	44.5975	46.3369	0.24842	0.580044	0.578653	0.376153	0.373336	0.732276	0.886111	0.226761
ENSCAFG00000031013	ENSCAFT00000092239; ENSCAFT00000072127; ENSCAFT00000046563; ENSCAFT00000066279	SAMSN1	protein_coding	protein_coding	SAM domain, SH3 domain and nuclear localization signals 1 [Source:VGNC Symbol;Acc:VGNC:45857]	0.4045	1302	GO:0002820; GO:0050732; GO:0050869	GO:0005515; GO:0001784	GO:0005634; GO:0005829; GO:0005737	TRUE	0.723808	0.000267111	0.0279323	31	11486649	11754607	267959	-	527.81	551.105	501.57	1833.43	961.067	401.949	603.476	482.842	728.691	1105.5	691.411	834.711	817.28	1139.23	907.007	731.753	807.442	980.623	1318.21	1468.08	691.26	824.262	30.5447	27.1951	31.5197	39.8679	36.3161	14.3518	22.8061	21.2435
ENSCAFG00000047178	ENSCAFT00000089800		protein_coding	protein_coding		0.4689	2429		GO:0008270		FALSE	0.722983	0.422538		2	47995347	48058688	63342	+	0	13.346	0	7.42275	120.564	77.0262	3.56974	2.64374	2.97337	309.097	3.29625	205.625	4.93695	2.2595	120.586	142.079	0	0	123.407	7.16228	162.794	2.97806	0	0.353012	0	0.0865181	2.442	1.47421	0.072312	0.0623481
ENSCAFG00000048970	ENSCAFT00000018125	RPL36AL	protein_coding	protein_coding	ribosomal protein L36a like [Source:NCBI gene (formerly Entrezgene);Acc:480311]	0.6286	1112	GO:0006412	GO:0003735	GO:0005840	TRUE	0.721636	0.05545	0.238347	8	26243617	26245386	1770	-	197.859	128.935	323.594	484.7	422.299	395.305	555.043	215.477	622.175	557.571	602.552	811.147	541.399	579.565	1385.57	834.489	840.239	1158.73	2459.76	1105.66	284.738	600.598	13.4066	7.44961	23.8099	12.3406	18.6841	16.5263	24.5597	11.1001
ENSCAFG00000023661	ENSCAFT00000036508		protein_coding	protein_coding		0.4649	1538	GO:0007166; GO:0007186; GO:0007189	GO:0004888; GO:0004930	GO:0016021; GO:0016020; GO:0005887	FALSE	0.721617	0.0291766		AAEX03020055.1	5821	31739	25919	+	12.5366	0	10.2175	3.59153	18.9884	8.11929	24.8044	0	5.97656	29.6693	1.35552	0.90872	4.35102	48.3399	2.50554	1.60438	2.52896	2.48347	2.08576	4.39811	9.28605	7.00378	0.614173	0	0.543562	0.0661138	0.60742	0.245419	0.793549	0
ENSCAFG00000017111	ENSCAFT00000027101	KLF1	protein_coding	protein_coding	Kruppel like factor 1 [Source:VGNC Symbol;Acc:VGNC:42430]	0.6571	1534	GO:0006357; GO:0006355; GO:0030218; GO:0045893	GO:0000981; GO:0000978; GO:0000976; GO:0000987	GO:0000785; GO:0005634; GO:0005654	TRUE	0.720351	0.0637996	0.252386	20	49295195	49298602	3408	+	138.78	306.497	89.8252	793.784	283.646	486.104	239.259	257.275	444.979	1460.49	492.536	1189.08	1348.32	506.323	493.592	495.266	330.317	991.1	289.069	961.847	271.873	466.934	6.81663	12.8371	4.79109	14.6503	9.0972	14.7316	7.67441	9.60738
ENSCAFG00000018652	ENSCAFT00000029607		protein_coding	protein_coding		0.5271	387	GO:0006412	GO:0003735; GO:0005515	GO:0005840	TRUE	0.720119	0.0171066	0.142085	4	70238743	70239129	387	+	1730.26	2257.78	1299.59	4433.77	4190.74	4849.76	2863.31	2665.18	4614.5	6569.07	4567.47	10336.8	7966.43	3303.67	5812.16	4976.27	2449.54	9523.93	7225.33	8160.14	3075.34	2913.69	336.875	374.834	274.763	324.363	532.766	582.581	364.049	394.501
ENSCAFG00000001138	ENSCAFT00000001763		protein_coding	protein_coding		0.5197	2736		GO:0005515		TRUE	0.719897	0.125805	0.35455	14	474932	510767	35836	+	17.3109	8.99311	25.0145	90.907	272.595	33.2715	27.4031	21.3392	37.7914	64.7599	43.8658	74.1835	87.2769	114.181	288.809	59.6543	20.0228	198.54	25.0249	63.617	25.4063	56.916	0.476731	0.211184	0.748061	0.9407	4.90184	0.565333	0.492817	0.44678
ENSCAFG00000006291	ENSCAFT00000010190	RNF122	protein_coding	protein_coding	ring finger protein 122 [Source:VGNC Symbol;Acc:VGNC:49772]	0.5193	699	GO:0010917; GO:0043065; GO:0043161; GO:0051865	GO:0046872; GO:0061630	GO:0016020; GO:0016021; GO:0012505; GO:0005737	TRUE	0.719173	0.00753706	0.100722	16	31135971	31144909	8939	+	97.536	78.8346	89.8252	194.683	122.807	238.069	158.86	59.0941	167.241	254.669	62.6248	117.82	104.912	263.511	85.1885	71.7215	67.9376	234.679	95.018	41.4193	87.4796	114.951	10.5137	7.24614	10.5144	7.88533	8.64379	15.8334	11.1825	4.84283
ENSCAFG00000042212	ENSCAFT00000090545		protein_coding	protein_coding		0.5142	424	GO:0006412	GO:0003735	GO:0005840	TRUE	0.718274	0.00577619	0.0895659	10	437561	571180	133620	+	2294.05	1552.38	1588.4	3549.45	3017.89	4435.84	3906.61	1613.56	4547.35	5618.16	4092.62	6816.35	3041.16	3094.46	6045.88	3975.7	3261	7425.92	8156.82	4927.74	2053.2	3257.84	407.667	235.233	306.518	237.009	350.183	486.359	453.352	217.997
ENSCAFG00000019348	ENSCAFT00000030747	ISG15	protein_coding	protein_coding	ISG15 ubiquitin like modifier [Source:VGNC Symbol;Acc:VGNC:42106]	0.5726	627	GO:0032020; GO:0007229; GO:0009615; GO:0009617; GO:0019941; GO:0030501; GO:0031397; GO:0032649; GO:0032729; GO:0032733; GO:0034340; GO:0042742; GO:0045071; GO:0045648; GO:0051607; GO:0060339	GO:0005515; GO:0031625; GO:0031386; GO:0005178	GO:0005634; GO:0005737; GO:0022627; GO:0005576	TRUE	0.718031	0.33397	0.588419	5	56236318	56404695	168378	+	45.1453	459.745	29.0119	105.37	32.4845	138.412	255.726	97.2891	144.345	115.759	75.319	142.291	312.147	2114.46	370.82	2072.17	239.734	481.93	1977.98	199.043	40.3092	151.486	5.42517	47.1104	3.78591	4.75792	2.54898	10.2625	20.0683	8.8885
ENSCAFG00000010160	ENSCAFT00000016138; ENSCAFT00000043624; ENSCAFT00000016139; ENSCAFT00000074783	TPMT	protein_coding	protein_coding	thiopurine S-methyltransferase [Source:VGNC Symbol;Acc:VGNC:47745]	0.41	993	GO:0017144; GO:0032259	GO:0008119; GO:0008757; GO:1904047; GO:0016740; GO:0008168	GO:0005737	TRUE	0.717884	0.00114202	0.0481949	35	16929240	16953229	23990	-	149.927	106.832	102.1	321.126	150.538	84.1547	122.051	110.982	174.209	98.3949	133.712	225.671	111.388	150.464	187.916	141.504	159.302	230.488	335.908	383.129	113.209	157.723	11.3671	6.90668	8.40595	9.14844	7.45256	3.93665	6.04289	6.39712
ENSCAFG00000032259	ENSCAFT00000048639		protein_coding	protein_coding		0.4608	408	GO:0052547; GO:0010951; GO:0019731; GO:0045087; GO:0032496; GO:0034612; GO:0050872	GO:0030414; GO:0004867; GO:0008047	GO:0005576; GO:0005615	FALSE	0.717815	0.0040672		9	37618049	37622262	4214	-	1.67205	0.736772	3.34752	40.1408	6.33845	2.2146	1.93732	2.88264	0	7.71725	11.0017	1.81262	1.29521	4.77663	5.01109	2.90763	3.12357	14.6674	20.0742	16.1075	2.57293	1.78219	0.308786	0.116022	0.671313	2.78545	0.764328	0.252337	0.233638	0.404727
ENSCAFG00000001564	ENSCAFT00000002445		protein_coding	protein_coding		0.4199	493	GO:0006412	GO:0003735	GO:0005840; GO:0022625	TRUE	0.717127	0.000999965	0.0470017	17	35519179	35519933	755	-	301.341	384.282	188.718	945.036	382.19	329.033	334.5	303.396	382.041	499.136	456.305	397.036	381.628	793.188	169.846	440.791	347.585	723.801	720.46	625.024	479.237	400.525	46.0553	50.0806	31.3204	54.2714	38.1408	31.027	33.3849	35.2529
ENSCAFG00000044172	ENSCAFT00000069816		protein_coding	protein_coding		0.3871	2715				FALSE	0.716975	0.152623		9	41497097	41499811	2715	+	5.60726	9.51275	5.33533	197.773	3.40577	0	4.54902	31.4719	5.59323	13.5014	26.1061	5.01367	6.82034	5.70143	10.0173	34.2967	8.80916	2.56349	3.44293	17.5485	3.82181	5.56972	0.155615	0.225115	0.160788	2.06237	0.0617166	0	0.0824423	0.664027
ENSCAFG00000009931	ENSCAFT00000085147; ENSCAFT00000015858; ENSCAFT00000067947	SLC12A5	protein_coding	protein_coding	solute carrier family 12 member 5 [Source:VGNC Symbol;Acc:VGNC:46222]	0.6035	3354	GO:0007268; GO:1902476; GO:0006811; GO:0055085; GO:0071805; GO:0006813; GO:0006821; GO:0006873; GO:0006971; GO:0007612; GO:0030644; GO:0035264; GO:0040040; GO:0042493; GO:0060996; GO:1990573; GO:0006884; GO:0055064; GO:0055075	GO:0015379; GO:0015377; GO:0022857; GO:0015293; GO:0015108	GO:0005887; GO:0016020; GO:0016021; GO:0045202; GO:0005886; GO:0043005; GO:0043025; GO:0071944	FALSE	0.715495	0.00491814		24	33285852	33321567	35716	+	5.57349	6.63094	2.23168	4.01408	3.96153	2.2146	25.1852	1.44132	4.9774	25.081	4.23141	24.4703	7.77128	0.796106	2.50554	1.93842	1.56178	0	28.1039	8.05375	3.43057	7.12876	0.125208	0.127022	0.0544416	0.0338838	0.0581108	0.0306958	0.369473	0.0246167
ENSCAFG00000040998	ENSCAFT00000085730		protein_coding	protein_coding		0.4026	2265				FALSE	0.714456	0.285261		18	10966245	10968509	2265	-	0	6.209	4.22118	3.02967	7.37319	2.26924	2.34248	6.75321	1.72168	66.2996	105.654	1.16487	0	93.6491	0	1.79373	0	0	0	78.0952	8.49084	3.95566	0	0.176125	0.152485	0.0378702	0.160156	0.0465758	0.0508873	0.170795
ENSCAFG00000041189	ENSCAFT00000066772		protein_coding	protein_coding		0.3947	3828				FALSE	0.714434	0.0411791		11	13048636	13052463	3828	-	12.8816	2.51441	3.56279	6.05011	1.69324	1.58509	0	4.27233	6.42047	59.2737	5.50687	48.8861	5.89406	3.06153	0	3.73809	6.34998	3.09896	5.1085	3.19111	6.59512	0	0.253551	0.0422018	0.0761518	0.0447467	0.0217622	0.0192499	0	0.063933
ENSCAFG00000030694	ENSCAFT00000045750	TMEM38A	protein_coding	protein_coding	transmembrane protein 38A [Source:VGNC Symbol;Acc:VGNC:47574]	0.5653	1401	GO:0015672; GO:0006811; GO:0071805; GO:0007029; GO:0010881; GO:0014808; GO:0071313; GO:0098662	GO:0005261; GO:0042802; GO:0005267	GO:0016020; GO:0016021; GO:0016529; GO:0031965	TRUE	0.712635	0.00478498	0.085065	20	45877524	45894986	17463	-	58.5216	61.152	59.1396	345.211	78.4383	46.5065	102.678	71.3453	59.7288	77.1725	110.863	61.629	56.9894	134.542	60.133	48.4605	73.4038	94.2907	115.092	77.0859	60.8927	88.2184	3.14737	2.8044	3.45384	6.97615	2.75453	1.5432	3.60613	2.91715
ENSCAFG00000008411	ENSCAFT00000081625; ENSCAFT00000086284; ENSCAFT00000013355	NDUFS3	protein_coding	protein_coding	NADH:ubiquinone oxidoreductase core subunit S3 [Source:VGNC Symbol;Acc:VGNC:43708]	0.5745	1246	GO:0055114; GO:0022900	GO:0008137; GO:0016651	GO:0005743	TRUE	0.710302	0.0385788	0.198333	18	42069398	42076921	7524	-	368.408	551.105	506.592	1323.64	762.198	1275.61	772.991	566.438	979.553	3304.91	1366.74	2027.41	1407.9	845.465	2360.12	807.352	605.971	3027.78	908.692	1285.15	517.159	814.461	22.2782	28.4174	33.2661	30.0761	30.0959	47.5934	30.5251	26.0415
ENSCAFG00000007429	ENSCAFT00000082615; ENSCAFT00000091089; ENSCAFT00000011898; ENSCAFT00000087491; ENSCAFT00000072769; ENSCAFT00000084659; ENSCAFT00000011921	NECAB3	protein_coding	protein_coding	N-terminal EF-hand calcium binding protein 3 [Source:VGNC Symbol;Acc:VGNC:43715]	0.6571	1421	GO:0019538; GO:0042984; GO:0006355	GO:0005509; GO:0003700; GO:0046983	GO:0000137; GO:0005737; GO:0005783; GO:0005789; GO:0005794; GO:0005667	TRUE	0.708775	0.0171625	0.142123	24	22878402	22904656	26255	-	162.746	145.144	148.965	450.58	98.2459	106.301	219.886	215.477	181.177	578.795	133.712	103.319	271.995	302.521	90.1996	123.09	83.5554	106.863	128.475	217.451	96.9137	125.644	8.62948	6.56255	8.57731	8.97734	3.40155	3.47768	7.61386	8.68639
ENSCAFG00000048005	ENSCAFT00000065898	ATP5F1E	protein_coding	protein_coding	ATP synthase F1 subunit epsilon [Source:HGNC Symbol;Acc:HGNC:838]	0.4667	165	GO:0015986; GO:0006754; GO:0042776	GO:0046933	GO:0000275; GO:0005753; GO:0045261	TRUE	0.706668	0.0161318	0.139531	24	43772120	43772680	561	-	198.416	174.615	129.438	437.534	264.63	407.486	403.932	170.796	471.857	839.251	384.212	706.921	532.333	379.742	869.424	372.176	346.716	760.612	832.411	602.88	205.834	376.042	90.6071	67.993	64.1857	75.0755	78.9064	114.809	120.455	59.2962
ENSCAFG00000019717	ENSCAFT00000031352; ENSCAFT00000082041	BSG	protein_coding	protein_coding	basigin [Source:VGNC Symbol;Acc:VGNC:54577]	0.599	1068	GO:0007411; GO:0007155	GO:0005515	GO:0005886	TRUE	0.705453	0.0149629	0.135953	20	57943276	57951061	7786	-	2380.99	3031.08	1978.95	8570.05	3199.33	4051.6	4775.49	3160.09	5674.24	13254.4	4384.58	7196.09	10022.4	4139.75	7606.83	4323.64	2961.92	9676.33	5015.88	10572.3	3776.2	5327.85	167.979	182.345	151.609	227.186	147.382	176.361	220.013	169.496
ENSCAFG00000031852	ENSCAFT00000043008		protein_coding	protein_coding		0.4493	572	GO:0043066; GO:0097250		GO:0016020; GO:0016021; GO:0005739	TRUE	0.703283	0.000247502	0.0265978	23	11895531	11903824	8294	-	38.4571	34.3022	59.6975	70.8013	101.415	31.7147	75.5058	32.4297	83.6203	123.95	54.606	87.6605	58.998	88.3677	90.1996	44.5836	61.6904	108.958	80.2969	41.4193	41.1669	45.4458	5.06581	3.85295	8.53929	3.50441	8.72296	2.57758	6.4951	3.24772
ENSCAFG00000008702	ENSCAFT00000069255; ENSCAFT00000013843	CA1	protein_coding	protein_coding	carbonic anhydrase 1 [Source:VGNC Symbol;Acc:VGNC:38604]	0.4068	864	GO:0006730	GO:0004089; GO:0008270; GO:0046872; GO:0016829; GO:0016836; GO:0004064	GO:0005737	TRUE	0.703008	0.0376971	0.196456	29	31858636	31868158	9523	-	3.34409	2.21031	1.11584	32.1126	15.0538	7.75109	10.6553	2.88264	10.9503	59.8087	29.6198	24.4703	20.7234	19.1066	42.5941	6.78446	10.1516	50.2884	10.7062	25.3118	8.57643	14.2575	0.291462	0.164269	0.105609	1.05167	0.856721	0.416817	0.606458	0.191011
ENSCAFG00000006370	ENSCAFT00000010288; ENSCAFT00000085974; ENSCAFT00000090927; ENSCAFT00000081523	HGF	protein_coding	protein_coding	hepatocyte growth factor [Source:VGNC Symbol;Acc:VGNC:41674]	0.4218	2648	GO:0006508; GO:0000187; GO:0000902; GO:0001889; GO:0014068; GO:0030335; GO:0032715; GO:0032733; GO:0033137; GO:0035729; GO:0043154; GO:0048012; GO:0050673; GO:0050728; GO:0050731; GO:0051450; GO:0060326; GO:0060665; GO:0090201; GO:1900744; GO:1901299; GO:1902042; GO:1902947; GO:2000573; GO:0007165	GO:0004252; GO:0042056; GO:0042802; GO:0008083		TRUE	0.702289	0.0304238	0.178158	18	21332817	21410263	77447	-	73.5701	45.6798	30.1277	230.81	95.0767	14.3949	46.4957	56.9321	68.6881	121.547	126.096	84.2867	93.2554	96.3288	30.0665	50.3989	49.1962	12.5721	115.092	140.365	57.4621	74.8519	2.0934	1.10834	0.930915	2.46778	1.7665	0.252719	0.863966	1.2316
ENSCAFG00000016155	ENSCAFT00000025633	TMEM156	protein_coding	protein_coding	transmembrane protein 156 [Source:VGNC Symbol;Acc:VGNC:47486]	0.3569	2124				TRUE	0.701705	1.98088e-05	0.00736186	3	73362879	73409737	46859	+	153.271	223.979	257.201	524.841	430.222	218.138	416.524	217.639	521.631	351.135	318.202	471.281	322.508	419.548	268.093	372.176	242.857	471.454	377.395	342.86	186.109	372.478	5.43719	6.77515	9.90787	6.99589	9.96541	4.77445	9.64911	5.86968
ENSCAFG00000010796	ENSCAFT00000017136; ENSCAFT00000060667; ENSCAFT00000017196; ENSCAFT00000078220; ENSCAFT00000092695; ENSCAFT00000076566	TRPV4	protein_coding	protein_coding	transient receptor potential cation channel subfamily V member 4 [Source:NCBI gene (formerly Entrezgene);Acc:486308]	0.5993	2428	GO:0120009; GO:0006811; GO:0055085; GO:0034220; GO:0070588; GO:0000122; GO:0002024; GO:0006816; GO:0006874; GO:0006970; GO:0007043; GO:0007204; GO:0007231; GO:0010628; GO:0010759; GO:0030103; GO:0032755; GO:0032868; GO:0034605; GO:0042538; GO:0042593; GO:0043117; GO:0046330; GO:0047484; GO:0050729; GO:0050891; GO:0060351; GO:0070374; GO:0070509; GO:0071470; GO:0071476; GO:0071477; GO:0071639; GO:…	GO:0120013; GO:0005216; GO:0005515; GO:0005034; GO:0005261; GO:0005262; GO:0005516; GO:0015275; GO:0019901; GO:0042169; GO:0042802	GO:0005737; GO:0016020; GO:0016021; GO:0005886; GO:0005912; GO:0005929	TRUE	0.700854	0.00358396	0.076042	26	17262100	17330165	68066	+	405.193	479.638	429.599	1418.98	1056.94	911.306	629.629	625.533	803.352	1665	886.905	1931.35	1344.43	984.783	1069.87	944.009	620.028	1894.2	792.263	1173.54	628.653	736.935	12.5742	12.6921	14.4769	16.5462	21.4169	17.4487	12.7596	14.7582
ENSCAFG00000013905	ENSCAFT00000022062		protein_coding	protein_coding		0.4965	1708	GO:0006412	GO:0003735; GO:0003723	GO:0015935; GO:0005840; GO:1990904	TRUE	0.700158	0.00493648	0.0857815	8	5138974	5140723	1750	-	2500.41	3409.2	2228.17	6707.47	4617.73	5150.92	3422.45	2436.42	4588.76	8476.84	3969.64	9651.29	6435.35	3115.78	6862.01	4306.17	3017.05	10023.6	7297.07	5565.82	3215.82	3312.31	110.304	128.243	106.739	111.184	133.014	140.199	98.5941	81.714
ENSCAFG00000044475	ENSCAFT00000070590		protein_coding	protein_coding		0.4541	599			GO:0005753; GO:0016020; GO:0016021	TRUE	0.699468	0.0277493	0.170616	28	15761736	15767764	6029	-	139.895	106.095	138.364	310.087	251.953	325.546	318.689	123.953	288.689	669.471	332.589	572.787	353.593	262.715	786.741	309.178	307.671	856.998	550.034	501.633	153.518	285.15	17.5972	11.3798	18.8999	14.6564	20.6943	25.2658	26.1783	11.854
ENSCAFG00000008941	ENSCAFT00000014203		protein_coding	protein_coding		0.4244	582	GO:0006396			TRUE	0.699317	0.339319	0.594186	3	26935125	26936038	914	-	0	0	0	90.5947	49.5423	66.5731	39.3001	9.36649	71.1936	0	61.1938	110.164	0	0	121.609	84.2899	0	74.5	43.1823	74.8302	10.8958	25.6226	0	0	0	4.40707	4.18803	5.31769	3.32256	0.921904
ENSCAFG00000032747	ENSCAFT00000046490	FN3K	protein_coding	protein_coding	fructosamine 3 kinase [Source:VGNC Symbol;Acc:VGNC:54306]	0.6258	978	GO:0016310; GO:0018215; GO:0030389; GO:0030855; GO:0036525	GO:0016301; GO:0016740; GO:0102193; GO:0030387		TRUE	0.698443	0.0203443	0.152244	JH373243.1	250684	259449	8766	+	119.83	178.299	103.773	722.534	221.053	343.262	192.763	191.695	295.657	690.694	271.656	548.317	492.181	172.755	473.548	268.471	162.425	444.214	376.057	368.171	175.817	171.09	9.232	11.7132	8.68177	20.9165	11.1203	16.3168	9.69812	11.2281
ENSCAFG00000029218	ENSCAFT00000047529; ENSCAFT00000091780; ENSCAFT00000078970	NCR3LG1	protein_coding	protein_coding	natural killer cell cytotoxicity receptor 3 ligand 1 [Source:VGNC Symbol;Acc:VGNC:52271]	0.5404	1374			GO:0016020; GO:0016021	TRUE	0.698206	0.0876692	0.297245	21	39928667	39947879	19213	+	25.6283	43.4243	52.1034	123.954	7.77394	119.737	129.759	110.331	169.904	229.031	158.912	208.947	179.182	113.678	76.5724	119.391	59.4956	22.4596	252.519	308.315	136.621	39.3487	1.40541	2.03055	3.10271	2.55413	0.278363	4.05124	4.64678	4.59984
ENSCAFG00000011029	ENSCAFT00000017547	COX17	protein_coding	protein_coding	cytochrome c oxidase copper chaperone COX17 [Source:VGNC Symbol;Acc:VGNC:39536]	0.4688	384	GO:0008284; GO:0033617; GO:1904960	GO:0016531; GO:0005507; GO:1903136	GO:0005758; GO:0005737	TRUE	0.697026	0.00123999	0.0494324	33	23305085	23313064	7980	-	113.142	77.361	93.7307	195.686	159.253	162.773	148.205	85.0378	191.132	314.478	110.863	171.292	152.835	242.016	250.554	169.612	122.6	404.403	244.905	157.623	112.351	160.397	22.2004	12.9437	19.9716	14.4278	20.404	19.706	18.9904	12.6857
ENSCAFG00000016584	ENSCAFT00000087670; ENSCAFT00000026284	HK3	protein_coding	protein_coding	hexokinase 3 [Source:VGNC Symbol;Acc:VGNC:41700]	0.581	2754	GO:0001678; GO:0005975; GO:0006096; GO:0016310; GO:0008152; GO:0019318; GO:0046835; GO:0051156	GO:0004396; GO:0005536; GO:0016773; GO:0005524; GO:0000166; GO:0016301; GO:0016740; GO:0003824; GO:0004340; GO:0008865; GO:0019158	GO:0016020; GO:0005829; GO:0005741; GO:0005739	TRUE	0.696013	0.00268389	0.0678044	4	36472949	36529903	56955	+	5335.5	3957.2	2637.29	16310.2	4863.96	4006.21	4231.11	4841.39	4364.18	5230.37	3998.68	6174.68	4771.57	9426.69	4422.29	6024.6	5059.4	6177.1	12302.8	6380.87	5488.91	5312.7	145.976	92.3191	78.353	167.673	86.8927	67.6265	75.5948	100.702
ENSCAFG00000043961	ENSCAFT00000093969		protein_coding	protein_coding		0.408	174		GO:0003954	GO:0005739; GO:0016020; GO:0016021; GO:0005743	FALSE	0.695896	0.0355802		7	26564502	26564675	174	-	0	1.62679	0	11.2792	5.27576	4.83768	5.33572	1.37087	13.9235	9.40115	0	21.1515	20.8472	5.18854	0	6.14689	11.5566	29.6555	0	20.329	1.62132	0	0	0.600689	0	1.83526	1.49174	1.29251	1.50885	0.451314
ENSCAFG00000029464	ENSCAFT00000045306	CDC34	protein_coding	protein_coding	cell division cycle 34, ubiqiutin conjugating enzyme [Source:VGNC Symbol;Acc:VGNC:38993]	0.6367	757	GO:0000209; GO:0006511; GO:0016567; GO:0035458; GO:0043161; GO:0043951; GO:0070936	GO:0000166; GO:0005524; GO:0016740; GO:0061631; GO:0004842	GO:0005829; GO:0016607	TRUE	0.695241	0.00422979	0.0809455	20	57960833	57967371	6539	-	691.67	757.401	721.949	2124.45	1171.03	1181.49	1344.5	928.93	1706.25	3385.94	1355.74	2581.17	2269.21	1296.86	1984.39	1387.91	811.346	2818.25	1798.65	1640.66	1081.49	1518.43	68.8449	64.2832	78.0319	79.4549	76.1077	72.5572	87.391	70.2942
ENSCAFG00000011241	ENSCAFT00000017864	SLCO3A1	protein_coding	protein_coding	solute carrier organic anion transporter family member 3A1 [Source:VGNC Symbol;Acc:VGNC:46497]	0.6003	2327	GO:0055085; GO:0006811; GO:0043252; GO:0015732; GO:0001934; GO:0051092	GO:0005515; GO:0015347	GO:0016020; GO:0016021; GO:0005886; GO:0005887	TRUE	0.694499	0.00147107	0.0521483	3	47927664	48233703	306040	-	240.775	305.76	261.107	621.178	484.891	305.614	400.057	247.907	350.409	798.735	339.359	349.835	362.66	836.707	265.588	308.208	292.053	592.984	259.627	173.731	367.929	267.328	7.79621	8.44213	9.18086	7.5577	10.2519	6.10555	8.45915	6.10273
ENSCAFG00000006585	ENSCAFT00000010626; ENSCAFT00000091519	ALOX5AP	protein_coding	protein_coding	arachidonate 5-lipoxygenase activating protein [Source:VGNC Symbol;Acc:VGNC:59072]	0.4784	1256	GO:0006691; GO:0019370	GO:0008047	GO:0016021; GO:0016020; GO:0005783; GO:0005789	TRUE	0.694051	0.00118011	0.0487541	25	9320864	9351836	30973	-	2535.38	2259.68	1264.25	5956.89	3268.26	3790.28	2588.26	2263.59	2614.13	3466.97	2761.42	2129.83	2637.06	5740.72	1703.77	2517.04	2263.8	6105.85	4554.17	4094.75	2914.27	3096.55	152.098	115.591	82.3577	134.276	128.022	140.291	101.396	103.238
ENSCAFG00000010642	ENSCAFT00000087680; ENSCAFT00000081302; ENSCAFT00000069226; ENSCAFT00000016906	CSTB	protein_coding	protein_coding	cystatin B [Source:HGNC Symbol;Acc:HGNC:2482]	0.5193	557	GO:0010951; GO:0008344; GO:0010466; GO:0045861	GO:0004866; GO:0004869; GO:0002020	GO:0005615; GO:0005634; GO:0005730; GO:0005737; GO:0005829	TRUE	0.693952	0.00495712	0.0860106	31	37717955	37719546	1592	-	1898.33	1763.1	1370.81	4462.65	2735.83	4834.46	2258.92	1578.96	1882.45	3729.36	1233.03	1898.71	2089.18	3487.74	1673.7	1405.35	1122.92	5202.76	2707.35	2247	1883.38	1808.92	256.564	203.188	201.184	226.63	241.436	403.135	199.369	162.241
ENSCAFG00000000320	ENSCAFT00000068808; ENSCAFT00000000491; ENSCAFT00000092952	SERF2	protein_coding	protein_coding	small EDRK-rich factor 2 [Source:VGNC Symbol;Acc:VGNC:49647]	0.5539	473				TRUE	0.693507	0.00224244	0.0633784	30	10535497	10542290	6794	+	3973.59	3886.84	3441.07	8242.01	4837.14	6586.26	6954.44	4052.85	6163.69	12662.9	6248.96	11848	8963.26	6620.95	8243.51	5533.14	4992.63	16553.9	10510.3	6711.45	5653.39	5984.26	632.046	527.182	594.363	492.606	502.391	646.373	722.371	490.105
ENSCAFG00000012558	ENSCAFT00000019924		protein_coding	protein_coding		0.4782	711	GO:0006413; GO:0006412	GO:0003743; GO:0003723; GO:0000340	GO:0005737; GO:0016281	FALSE	0.692901	0.394727		37	11890145	11891863	1719	-	4.54369	0	0.93185	202.303	3.72793	99.7789	2.57179	0	152.397	2.59122	158.35	4.7312	2.04416	1.27993	7.84636	4.75273	0	12.6424	4.3034	85.9373	25.1729	7.26972	0.481513	0	0.107235	8.0557	0.257961	6.52404	0.177979	0
ENSCAFG00000002169	ENSCAFT00000003407	NFIL3	protein_coding	protein_coding	nuclear factor, interleukin 3 regulated [Source:VGNC Symbol;Acc:VGNC:43778]	0.5803	1389	GO:0007623; GO:0006366; GO:0006351; GO:0006955; GO:0006355; GO:0000122; GO:0001779; GO:0010628; GO:0045892; GO:0045893; GO:0071353	GO:0003700; GO:0000977; GO:0000978; GO:0001227	GO:0005634	TRUE	0.691936	0.0027568	0.0678713	1	95508764	95510152	1389	+	1535.5	1636.37	931.169	4821.91	1964.92	1324.33	1652.54	1839.12	1690.32	2946.06	1554.62	1356.74	2063.28	3900.12	1034.79	2079.92	1843.68	2627.57	3760.57	3176.63	2156.97	2675.07	83.2943	75.6914	54.8515	98.2849	69.5984	44.3242	58.5396	75.8474
ENSCAFG00000046174	ENSCAFT00000077633		protein_coding	protein_coding		0.3921	3828				FALSE	0.690528	0.0391541		24	12718712	12722539	3828	+	9.50904	1.55983	1.38632	3.84675	1.60917	1.752	0	0	62.2257	7.28757	6.6997	1.41181	0	0	0	1.58013	0	14.7922	8.00872	0	5.17441	2.95642	0.187169	0.0261801	0.0296314	0.0284506	0.0206818	0.021277	0	0
ENSCAFG00000006222	ENSCAFT00000010057; ENSCAFT00000084412	CEP83	protein_coding	protein_coding	centrosomal protein 83 [Source:VGNC Symbol;Acc:VGNC:39139]	0.3816	2141	GO:0048278; GO:0060271; GO:0051660; GO:0071539		GO:0005814; GO:0005794; GO:0097539	TRUE	0.689875	0.00162763	0.0557306	15	34418139	34499159	81021	-	70.7833	72.2036	146.175	171.601	172.723	48.7211	116.24	58.3734	133.395	198.719	119.325	232.015	163.197	121.008	140.31	140.535	156.959	215.821	204.756	279.58	104.633	110.496	2.49105	2.16675	5.58624	2.26921	3.96908	1.05791	2.6714	1.56182
ENSCAFG00000019404	ENSCAFT00000030848; ENSCAFT00000062941	BRICD5	protein_coding	protein_coding	BRICHOS domain containing 5 [Source:VGNC Symbol;Acc:VGNC:38526]	0.6428	889	GO:0042127		GO:0016020; GO:0016021; GO:0005615	TRUE	0.689675	0.0101568	0.112624	6	38758254	38761735	3482	+	82.4877	57.4682	22.3168	158.556	77.646	81.9401	80.3988	75.6693	38.8237	96.4656	29.6198	34.4397	46.6277	152.852	32.5721	73.6599	54.6624	184.391	103.048	79.3869	79.7608	64.1588	6.98734	4.15096	2.05281	5.0467	4.29467	4.2825	4.44739	4.8731
ENSCAFG00000003956	ENSCAFT00000006356		protein_coding	protein_coding		0.4327	312	GO:0006457; GO:0051085	GO:0005524; GO:0016887; GO:0051082; GO:0051087; GO:0046872	GO:0005759	FALSE	0.686948	0.00656883		11	225370	226575	1206	+	1.01056	1.22412	0	2.36997	0	1.49702	0	0	0	25.2624	0	3.06396	0	1.13845	0	0	1.2519	42.918	0	0	2.3436	0	0.244049	0.252078	0	0.215059	0	0.22306	0	0
ENSCAFG00000046442	ENSCAFT00000074774		protein_coding	protein_coding		0.3863	642	GO:0022900; GO:0006119; GO:1902600	GO:0004129	GO:0016020; GO:0016021; GO:0005739; GO:0005743	TRUE	0.685137	0.0333092	0.186561	13	1835667	1852094	16428	-	149.186	86.8705	156.657	238.277	228.815	285.588	373.097	99.4647	348.196	443.773	355.225	455.27	224.038	371.872	753.089	371.25	363.364	750.297	774.669	437.165	134.288	294.604	17.509	8.6937	19.9654	10.5079	17.535	20.6801	28.5949	8.87496
ENSCAFG00000005213	ENSCAFT00000038309	IL15RA	protein_coding	protein_coding	interleukin 15 receptor subunit alpha [Source:VGNC Symbol;Acc:VGNC:41940]	0.5632	1937	GO:0035723	GO:0042010	GO:0016020; GO:0016021; GO:0005886	TRUE	0.684487	0.00135944	0.0506864	2	29981234	30038945	57712	+	25.0807	23.5767	31.8015	119.419	46.746	27.6825	38.7464	28.8264	48.7785	100.324	36.3901	48.9407	36.266	69.2612	32.5721	44.5836	55.4433	27.2395	62.8992	32.215	32.5905	26.7328	0.975616	0.782025	1.34332	1.74547	1.18733	0.664389	0.984246	0.852497
ENSCAFG00000006794	ENSCAFT00000092064; ENSCAFT00000010938	GTF3A	protein_coding	protein_coding	ral transcription factor IIIA [Source:VGNC Symbol;Acc:VGNC:58304]	0.5324	1320	GO:0042273	GO:0003677; GO:0008097	GO:0005654	TRUE	0.684343	0.00170664	0.0563635	25	12166981	12230467	63487	-	854.417	955.592	859.758	2332.18	1555.29	1518.1	1337.72	997.395	1415.58	2737.7	1186.49	2642.8	2161.72	1263.42	2317.63	1438.31	1084.66	2923.01	2407.57	2624.37	1379.95	1075.55	48.7714	46.5121	53.2922	50.0217	57.969	53.4656	49.8646	43.2838
ENSCAFG00000000316	ENSCAFT00000000487; ENSCAFT00000060119	SLC16A7	protein_coding	protein_coding	solute carrier family 16 member 7 [Source:VGNC Symbol;Acc:VGNC:46245]	0.4514	2324	GO:1901475; GO:0015718; GO:0055085; GO:0035873	GO:0008028; GO:0022857; GO:0015293; GO:0015129; GO:0050833	GO:0005887; GO:0016021; GO:0016020; GO:0005886; GO:0005654	TRUE	0.683266	0.017547	0.143097	10	3334126	3496150	162025	+	248.578	195.245	170.724	1017.56	355.745	148.378	214.074	236.376	227.965	409.015	498.459	264.642	437.783	378.946	273.104	242.302	238.953	215.821	543.342	902.02	299.318	357.329	8.05925	5.39772	6.01063	12.3964	7.53113	2.96811	4.53241	5.82639
ENSCAFG00000018035	ENSCAFT00000028653	SNUPN	protein_coding	protein_coding	snurportin 1 [Source:VGNC Symbol;Acc:VGNC:46618]	0.524	1250	GO:0061015; GO:0006606	GO:0061608; GO:0005515; GO:0003723	GO:0005737; GO:0005634	TRUE	0.683194	0.00299581	0.0706481	30	38401192	38432686	31495	-	734.586	709.511	505.476	2747.64	925.413	638.911	670.313	689.671	648.057	752.432	793.812	714.172	758.995	1270.58	456.009	953.702	858.2	1271.88	1536.35	1271.34	955.415	723.569	44.2794	36.4684	33.0866	62.2327	36.4236	23.7617	26.3857	31.6056
ENSCAFG00000013314	ENSCAFT00000088816; ENSCAFT00000085402; ENSCAFT00000045271; ENSCAFT00000021151; ENSCAFT00000085640	NCF2	protein_coding	protein_coding	neutrophil cytosolic factor 2 [Source:VGNC Symbol;Acc:VGNC:43650]	0.5535	2571	GO:0045730; GO:0006909; GO:0042554	GO:0016176; GO:0005515; GO:0008022; GO:0016175; GO:0031267	GO:0043020; GO:0001669; GO:0005737; GO:0005829; GO:0016020	TRUE	0.681462	0.000275824	0.0281883	7	16904031	16945372	41342	-	3689.65	2907.3	2298.63	10275	5462.15	3047.28	4036.41	3521.14	3679.29	4641.93	4534.37	4399.23	4310.47	7005.73	2435.39	3451.35	3713.91	6480.91	5990.15	5167.05	4130.41	4667.55	108.131	72.6533	73.1525	113.149	104.525	55.1008	77.2493	78.4538
ENSCAFG00000029284	ENSCAFT00000043714	SAT1	protein_coding	protein_coding	spermidine/spermine N1-acetyltransferase 1 [Source:VGNC Symbol;Acc:VGNC:82297]	0.4026	770	GO:0001525; GO:0006596; GO:0032918	GO:0008080; GO:0005515; GO:0042802		TRUE	0.681265	0.00131117	0.0499297	X	19463109	19464116	1008	+	1426.81	1264.3	793.363	4002.03	1982.35	1283.36	1561.48	1194.13	1710.23	2095.23	1998.92	1912.31	1739.47	2420.16	2089.62	2086.71	2255.21	3323.22	3741.83	3419.39	1454.56	1957.73	139.619	105.494	84.303	147.15	126.662	77.4827	99.7809	88.837
ENSCAFG00000024786	ENSCAFT00000001138; ENSCAFT00000045918; ENSCAFT00000038299	PKHD1L1	protein_coding	protein_coding	PKHD1 like 1 [Source:VGNC Symbol;Acc:VGNC:44606]	0.4038	9295	GO:0007605; GO:0071526; GO:0008150	GO:0017154; GO:0003674	GO:0016020; GO:0032426; GO:0120234; GO:0005575	TRUE	0.681013	0.0443428	0.213844	13	9926156	10070253	144098	+	5.57349	7.36771	10.6005	46.1619	13.4692	8.85839	4.8433	11.5306	14.9322	69.4552	20.3107	12.6883	22.0186	28.6598	55.1219	6.78446	10.9325	6.28605	30.7805	83.9891	24.8717	11.5843	0.04518	0.0509273	0.0933122	0.140606	0.0712935	0.044305	0.0256386	0.0710613
ENSCAFG00000029396	ENSCAFT00000044354	BASP1	protein_coding	protein_coding	brain abundant membrane attached signal protein 1 [Source:VGNC Symbol;Acc:VGNC:38384]	0.7085	813	GO:0045892	GO:0000976; GO:0003714; GO:0019904	GO:0005634; GO:0005737; GO:0005886; GO:0008180; GO:0016363; GO:0016605; GO:0030054	TRUE	0.680695	0.00235169	0.0648176	4	86361608	86382715	21108	-	125.403	111.989	137.806	457.605	164.8	146.163	210.199	154.221	158.281	370.428	160.793	198.482	169.673	358.248	180.399	280.101	192.099	360.4	364.012	394.634	287.311	283.368	11.6222	8.8502	13.8688	15.9357	9.97293	8.35786	12.7216	10.8664
ENSCAFG00000044763	ENSCAFT00000088811		protein_coding	protein_coding		0.5	198	GO:0097010	GO:0033592		FALSE	0.679855	0.000271022		31	16835906	16837035	1130	-	0	0	0	0	0	0	0	0	0	22.3652	0	14.6099	0	0	0	1.16569	0	22.4209	0	0	0	0	0	0	0	0	0	0	0	0
ENSCAFG00000043280	ENSCAFT00000031361		protein_coding	protein_coding		0.7149	2217	GO:0000187; GO:0035556	GO:0030971		TRUE	0.679636	0.0928842	0.3068	20	58001319	58023057	21739	+	22.294	19.8928	15.6218	110.387	11.0923	8.85839	67.8063	18.0165	23.8915	19.2931	26.2347	11.782	20.7234	23.0871	22.5499	12.5997	10.1516	20.9535	26.7656	158.774	114.067	22.2774	0.757688	0.576498	0.576536	1.40969	0.246157	0.185753	1.50489	0.465518
ENSCAFG00000044066	ENSCAFT00000071488	H2AC15	protein_coding	protein_coding	H2A clustered histone 15 [Source:VGNC Symbol;Acc:VGNC:83759]	0.7077	390		GO:0046982; GO:0003677	GO:0000786; GO:0005634; GO:0005694	TRUE	0.678325	0.353331	0.604683	35	25030551	25030940	390	-	0	3.45406	0	97.3067	16.6958	0	0.435495	15.8891	0	71.9712	0	35.6007	0	6.48038	91.9667	0	0	56.3817	0	33.9261	41.9985	49.2553	0	0.569026	0	7.06396	2.1062	0	0.054944	2.33382
ENSCAFG00000003725	ENSCAFT00000005996	NOCT	protein_coding	protein_coding	nocturnin [Source:VGNC Symbol;Acc:VGNC:43876]	0.4501	2384	GO:0007623; GO:0032922; GO:0048511; GO:0016311; GO:0090503; GO:0000290; GO:0006739; GO:0009991; GO:0010629; GO:0032496; GO:0033962; GO:0042752; GO:0045600; GO:0045668; GO:0045995; GO:0048255	GO:0004535; GO:0000175; GO:0003729; GO:0019178; GO:0102757	GO:0000932; GO:0005634; GO:0005737; GO:0005739; GO:0048471	TRUE	0.677286	0.00257461	0.0669572	19	3588695	3609307	20613	-	522.236	515.003	450.242	2109.4	611.66	457.314	533.732	612.561	548.509	611.592	512.846	559.193	551.761	1050.06	410.909	569.895	518.512	408.593	975.607	884.762	560.041	501.686	16.5055	13.8794	15.4526	25.0508	12.623	8.91776	11.0159	14.7189
ENSCAFG00000045919	ENSCAFT00000093926	NACA2	protein_coding	protein_coding	nascent polypeptide associated complex subunit alpha 2 [Source:HGNC Symbol;Acc:HGNC:23290]	0.4522	648			GO:0005854	TRUE	0.677129	0.0026741	0.0678044	7	59858761	59859408	648	-	641.135	408.322	566.775	677.471	787.796	647.194	782.383	428.452	1155.1	769.927	968.078	1876.12	811.827	797.786	1002.79	968.471	799.984	1470.53	1729.33	1121.34	401.285	703.489	74.5493	40.4851	71.5644	29.5996	59.813	46.4308	59.4082	37.8755
ENSCAFG00000012198	ENSCAFT00000019413; ENSCAFT00000080715	ABCG4	protein_coding	protein_coding	ATP binding cassette subfamily G member 4 [Source:VGNC Symbol;Acc:VGNC:37453]	0.5899	3612	GO:1990830; GO:0055085	GO:0042626; GO:0016887; GO:0005524; GO:0042802; GO:0042803; GO:0046982; GO:0000166	GO:0016020; GO:0005886; GO:0010008; GO:0016021	FALSE	0.676703	0.00191752		5	14707960	14721240	13281	-	11.147	7.36772	7.25297	58.2041	11.0923	9.96568	18.4046	11.5306	15.9276	27.0104	5.07769	22.6577	10.3617	26.2715	12.5277	6.78446	4.68535	10.4767	17.3977	9.20428	24.014	10.6931	0.23253	0.131055	0.164297	0.456222	0.151088	0.128265	0.250714	0.182867
ENSCAFG00000007478	ENSCAFT00000011977	CHMP4B	protein_coding	protein_coding	charged multivesicular body protein 4B [Source:VGNC Symbol;Acc:VGNC:54643]	0.555	809	GO:0007034; GO:0006900; GO:0032511; GO:0000281; GO:0006620; GO:0006914; GO:0006997; GO:0007080; GO:0010458; GO:0010506; GO:0010824; GO:0031468; GO:0036438; GO:0039702; GO:0046755; GO:0050792; GO:0051258; GO:0060548; GO:0061952; GO:0090148; GO:0090611; GO:1901215; GO:1901673; GO:1902188; GO:1902902	GO:0042802; GO:0042803	GO:0009898; GO:0005771; GO:0000815; GO:0005634; GO:0005635; GO:0005737; GO:0005768; GO:0005829; GO:0016020; GO:0030117; GO:0030496; GO:0031982	TRUE	0.676074	0.0267548	0.167979	24	22995672	23049287	53616	+	3417.11	4129.6	2476.61	12848.1	5420.16	7465.4	5091.28	5126.05	8141.03	17194	8060.83	14114	14268.1	5552.84	12176.9	7995.01	4376.9	19520.3	8937.04	13418.7	7078.99	6188.65	318.258	327.965	250.479	449.634	329.626	428.995	309.656	362.967
ENSCAFG00000001487	ENSCAFT00000002307; ENSCAFT00000048962; ENSCAFT00000060929	LGALS1	protein_coding	protein_coding	galectin 1 [Source:NCBI gene (formerly Entrezgene);Acc:610276]	0.6067	540		GO:0030246; GO:0043236	GO:0005615	TRUE	0.675906	0.000144518	0.0200501	10	26932301	26935646	3346	-	2922.07	3336.7	3115.99	5678.92	3951.69	5449.35	5396.35	3553.53	6732.21	5810.7	2511.47	3777.5	3381.39	6052.79	4727.97	3521.13	2334.73	4846.35	8799.22	4204.31	3361.42	3249.16	407.497	396.78	471.871	297.578	359.836	468.875	491.436	376.753
ENSCAFG00000004755	ENSCAFT00000007656	ETHE1	protein_coding	protein_coding	ETHE1 persulfide dioxygenase [Source:VGNC Symbol;Acc:VGNC:40491]	0.5979	940	GO:0006749; GO:0070813	GO:0016788; GO:0005506; GO:0042802; GO:0050313	GO:0005739; GO:0005654; GO:0005737	TRUE	0.67541	0.000573258	0.0393462	1	111471522	111607386	135865	+	725.111	993.905	841.344	2725.56	1159.94	1013.18	1052.93	1099.73	954.665	955.009	792.119	1034.1	835.413	1452.89	714.08	1240.59	898.806	1533.8	2469.13	1382.94	835.345	1026.54	58.1227	67.9335	73.2331	82.0914	60.7104	50.1078	55.1156	67.0176
ENSCAFG00000007817	ENSCAFT00000044156; ENSCAFT00000090003; ENSCAFT00000012488; ENSCAFT00000070722	CCDC62	protein_coding	protein_coding	coiled-coil domain containing 62 [Source:VGNC Symbol;Acc:VGNC:52925]	0.3829	2652	GO:0001835; GO:0045944; GO:0071392	GO:0030331; GO:0030374	GO:0005634; GO:0005654; GO:0005886	TRUE	0.675393	0.00217611	0.062528	26	6655700	6697115	41416	-	21.7366	32.4179	22.3168	70.2464	28.523	35.4335	25.1852	31.709	37.8283	42.4449	28.7736	117.82	42.7421	35.0287	52.6164	24.2302	24.2077	73.3372	44.1633	57.5268	23.1564	21.3863	0.617572	0.785378	0.688526	0.749929	0.52915	0.621138	0.467275	0.684923
ENSCAFG00000012169	ENSCAFT00000019337; ENSCAFT00000069939	SYTL1	protein_coding	protein_coding	synaptotagmin like 1 [Source:VGNC Symbol;Acc:VGNC:53476]	0.6564	1873	GO:0006887; GO:0006886	GO:0031267; GO:0042043	GO:0005886; GO:0070382	TRUE	0.674114	0.00299861	0.0706481	2	72916445	72925147	8703	-	854.972	1039.59	1176.09	1896.65	1281.16	1845.86	1775.56	797.77	1333.94	2334.47	543.313	1093.92	957.163	2665.36	1012.24	912.995	898.806	1678.38	1402.52	531.547	924.54	1022.98	34.394	35.6607	51.3767	28.6695	33.6528	45.8151	46.6442	24.399
ENSCAFG00000048224	ENSCAFT00000087995		protein_coding	protein_coding		0.3929	3828				FALSE	0.67349	0.0680726		1	44545247	44549074	3828	+	0	0	0	26.6896	2.17686	4.01913	4.87971	6.35439	35.517	15.7835	5.74175	29.7226	2.01072	12.7855	12.0692	13.8464	0	3.1465	0	0	12.8708	2.00223	0	0	0	0.197397	0.0279779	0.0488098	0.0627225	0.0950898
ENSCAFG00000015773	ENSCAFT00000024990		protein_coding	protein_coding		0.4578	450	GO:0006486		GO:0008250	TRUE	0.670463	0.5018	0.719776	7	34098332	34098781	450	+	11.1375	46.287	0	0	0	7.02643e-05	0	6.61255e-111	0	202.238	0	190.42	177.58	77.9035	255.014	0	79.9008	234.069	185.994	0	70.6534	5.66831	1.86485	6.60867	0	0	0	7.25888e-06	0	8.4176e-112
ENSCAFG00000010339	ENSCAFT00000016435	TCN1	protein_coding	protein_coding	transcobalamin 1 [Source:VGNC Symbol;Acc:VGNC:47204]	0.4395	1472	GO:0015889; GO:0006824	GO:0031419	GO:0005576; GO:0005615	TRUE	0.670249	0.054638	0.236483	21	50356340	50369181	12842	-	89.1758	80.3081	23.4327	161.567	171.138	67.5452	41.6524	143.411	26.878	55.95	33.005	28.0956	31.0851	98.7171	60.133	95.9517	18.7414	146.674	155.241	143.817	42.8822	47.228	4.56466	3.50525	1.30249	3.10752	5.72	2.13321	1.3923	5.58094
ENSCAFG00000004403	ENSCAFT00000007082	SNRPD2	protein_coding	protein_coding	small nuclear ribonucleoprotein D2 polypeptide [Source:VGNC Symbol;Acc:VGNC:53987]	0.5684	526	GO:0008380; GO:0006397; GO:0000387; GO:0000398		GO:0030532; GO:0005737; GO:0005634; GO:0005829; GO:0071011; GO:0005685; GO:0071013; GO:0046540; GO:0005682; GO:0005686; GO:0005687; GO:0005689; GO:0034709; GO:0034715; GO:0034719; GO:0071005; GO:0071007	TRUE	0.668564	0.00286717	0.068818	1	109891223	109896711	5489	+	766.912	658.674	572.427	1318.62	929.375	1502.6	1363.87	645.711	1518.11	2099.09	1144.17	2108.98	1187.71	1161.52	1738.85	1436.37	1030	2485.08	2277.75	1296.65	741.004	1043.47	109.857	80.4548	89.0422	70.975	86.9285	132.802	127.582	70.3209
ENSCAFG00000017317	ENSCAFT00000027435		protein_coding	protein_coding		0.4995	935	GO:0006412; GO:0007155; GO:0000028	GO:0005055; GO:0003735; GO:0043236	GO:0015935; GO:0005840; GO:0016020; GO:0005737; GO:0005634; GO:0005886; GO:0022627	TRUE	0.66683	0.579047	0.771505	20	49569143	49570128	986	-	2.37786	1.22247e-07	0	6829.68	4793.62	7309.36	4.62184	1591.59	7873.7	7440.8	5398.08	4.5777	6180.2	3.32473	9438.86	5338.5	418.732	10677.2	8723.84	6182.99	3.69833	4015.08	0.191621	8.40025e-09	0	206.804	252.237	363.425	0.243223	97.5106
ENSCAFG00000003154	ENSCAFT00000005078; ENSCAFT00000090219; ENSCAFT00000038487	NT5C3A	protein_coding	protein_coding	5'-nucleotidase, cytosolic IIIA [Source:VGNC Symbol;Acc:VGNC:43997]	0.401	1023	GO:0016311; GO:0009117	GO:0008253; GO:0000287; GO:0000166; GO:0046872; GO:0016787	GO:0005737	TRUE	0.666768	0.00129168	0.0499297	14	45077099	45131905	54807	-	417.454	313.865	285.655	1355.76	669.498	285.683	424.273	281.057	557.468	584.581	583.087	621.728	639.835	647.234	486.076	523.373	589.573	622.319	837.764	885.913	427.965	577.43	30.747	19.7122	22.847	37.5211	32.1982	12.9824	20.4066	15.7381
ENSCAFG00000003973	ENSCAFT00000006380; ENSCAFT00000006381	SLC37A3	protein_coding	protein_coding	solute carrier family 37 member 3 [Source:VGNC Symbol;Acc:VGNC:46388]	0.4258	2867	GO:0055085	GO:0022857	GO:0016021; GO:0016020; GO:0030176	TRUE	0.666442	0.00783173	0.102417	16	8575001	8615971	40971	+	526.695	486.269	398.355	2229.82	649.691	270.181	432.991	511.668	606.247	530.561	798.89	669.762	599.684	797.698	345.765	623.201	591.916	500.789	984.975	920.428	475.134	622.875	13.842	10.8972	11.3685	22.0197	11.149	4.38101	7.4311	10.2233
ENSCAFG00000045251	ENSCAFT00000015669		protein_coding	protein_coding		0.4431	483	GO:0006412	GO:0003735	GO:0005840	TRUE	0.666442	0.000504721	0.0365717	6	40728770	40729252	483	+	223.614	257.391	131.497	655.6	301.481	264.821	305.599	215.244	324.544	289.142	322.976	248.657	266.988	564.171	168.819	296.448	250.027	423.252	474.568	461.031	316.431	304.9	34.8835	34.2384	22.2757	38.4292	30.7093	25.489	31.1319	25.528
ENSCAFG00000011340	ENSCAFT00000018023	HLX	protein_coding	protein_coding	H2.0 like homeobox [Source:VGNC Symbol;Acc:VGNC:50302]	0.6029	2347	GO:0001889; GO:0007519; GO:0008284; GO:0045627; GO:0045629; GO:0046622; GO:0048484; GO:0048513; GO:0048557	GO:0043565		TRUE	0.666128	0.00881705	0.106563	38	15539029	15542152	3124	+	239.261	246.18	92.1813	450.58	236.481	210.623	224.86	288.373	165.814	285.538	214.362	194.171	284.947	709.678	207.96	368.299	255.366	505.023	517.915	632.938	278.196	238.813	7.68117	6.73919	3.2136	5.43537	4.95725	4.17195	4.71412	7.03839
ENSCAFG00000005032	ENSCAFT00000008090; ENSCAFT00000065954; ENSCAFT00000066442; ENSCAFT00000077204; ENSCAFT00000085228	PIBF1	protein_coding	protein_coding	progesterone immunomodulatory binding factor 1 [Source:VGNC Symbol;Acc:VGNC:44523]	0.3526	2369	GO:0007080; GO:0031393; GO:0032695; GO:0032733; GO:0032815; GO:0042531; GO:0042532; GO:0042976; GO:0060271; GO:0071539; GO:0090307; GO:1905515	GO:0005136	GO:0005615; GO:0005634; GO:0005813; GO:0034451	TRUE	0.664898	0.000196499	0.0240837	22	26936567	27133308	196742	+	47.9319	44.9431	68.0663	117.412	137.861	52.043	64.9003	46.1222	102.534	79.1018	111.709	121.446	69.9415	97.125	77.6717	73.6599	80.4318	119.435	132.49	139.215	49.7433	79.3074	1.52451	1.21889	2.35087	1.40319	2.86308	1.02128	1.34798	1.11526
ENSCAFG00000005248	ENSCAFT00000008472	TUBAL3	protein_coding	protein_coding	tubulin alpha like 3 [Source:VGNC Symbol;Acc:VGNC:47988]	0.4918	2243	GO:0007017; GO:0000226; GO:0000278	GO:0005200; GO:0003924; GO:0005525; GO:0000166	GO:0005874; GO:0005737; GO:0005856	FALSE	0.664394	0.000906933		2	30523652	30532263	8612	+	1.67205	1.47354	0.557921	19.0669	9.50767	2.2146	1.93732	4.32396	3.98192	1.92931	3.38513	7.25047	10.3617	23.8832	0	0.969209	0.780891	2.09535	12.0445	11.5054	1.71529	2.67328	0.0561679	0.0422086	0.0203519	0.240669	0.208546	0.0459	0.0424985	0.110429
ENSCAFG00000011200	ENSCAFT00000081547; ENSCAFT00000017799	SGMS2	protein_coding	protein_coding	sphingomyelin synthase 2 [Source:VGNC Symbol;Acc:VGNC:46099]	0.4134	1492	GO:0006665; GO:0006686; GO:0030500; GO:0046513; GO:1905373	GO:0016740; GO:0002950; GO:0033188; GO:0047493	GO:0016020; GO:0016021; GO:0005794; GO:0005886; GO:0005887; GO:0030173	TRUE	0.663145	0.0107339	0.116009	32	28354116	28403734	49619	+	50.1614	41.2592	28.454	140.492	85.569	28.7897	59.0883	36.7536	58.7333	117.688	66.8562	34.4397	81.5985	86.7755	15.0333	20.3534	27.3312	41.907	60.2227	49.473	46.3127	70.3965	2.5332	1.77672	1.5604	2.66596	2.82166	0.897048	1.94865	1.41112
ENSCAFG00000015162	ENSCAFT00000024092; ENSCAFT00000072549; ENSCAFT00000076034; ENSCAFT00000072499; ENSCAFT00000085633; ENSCAFT00000024107; ENSCAFT00000061485; ENSCAFT00000074140	KTN1	protein_coding	protein_coding	kinectin 1 [Source:VGNC Symbol;Acc:VGNC:42550]	0.3855	4730	GO:0007018; GO:0015031	GO:0019894	GO:0030176; GO:0005783; GO:0016020; GO:0016021	TRUE	0.662792	0.00383204	0.0778622	8	31352465	31457536	105072	+	887.3	768.452	1092.97	2700.47	1869.84	475.031	1274.76	949.109	1801.82	1898.44	2263.8	1889.66	1866.4	2030.87	1500.82	1442.18	1736.71	2003.15	2469.13	3329.65	1361.94	1738.53	14.1344	10.4381	18.9063	16.164	19.4492	4.66884	13.2607	11.4944
ENSCAFG00000030838	ENSCAFT00000044497	PTGES	protein_coding	protein_coding	prostaglandin E synthase [Source:VGNC Symbol;Acc:VGNC:45145]	0.6019	824	GO:0001516; GO:0006693; GO:0008285; GO:0019233; GO:0031620; GO:0032308; GO:0050727	GO:0004364; GO:0004602; GO:0004667; GO:0043295; GO:0050220	GO:0005641; GO:0005737; GO:0016021	TRUE	0.662057	0.0251465	0.164516	9	54071472	54082232	10761	+	8.91758	27.2605	9.48465	84.2956	27.7307	36.5408	31.9658	39.6363	29.8644	69.4552	23.6959	12.6883	38.8564	77.2223	7.51663	35.8607	10.1516	14.6674	58.8844	40.2687	32.5905	26.7328	0.815434	2.12557	0.941794	2.89633	1.65573	2.06157	1.9088	2.75548
ENSCAFG00000007420	ENSCAFT00000011896; ENSCAFT00000081250	CBFA2T2	protein_coding	protein_coding	CBFA2/RUNX1 partner transcriptional co-repressor 2 [Source:VGNC Symbol;Acc:VGNC:80255]	0.5145	1802	GO:0006351; GO:0045892; GO:0000122; GO:0010976; GO:0030855; GO:0045746; GO:0060575	GO:0003714; GO:0046872	GO:0005634	TRUE	0.661954	0.038344	0.198099	24	22723018	22866484	143467	+	233.529	204.086	210.894	436.531	358.915	351.014	370.997	212.594	581.36	1228.97	451.068	492.126	746.044	244.404	603.837	334.378	248.323	867.474	252.935	1198.86	276.161	666.539	9.76462	7.27654	9.57571	6.85852	9.79926	9.05559	10.1302	6.75817
ENSCAFG00000017628	ENSCAFT00000027948; ENSCAFT00000069941	C20H19orf38	protein_coding	protein_coding	chromosome 20 C19orf38 homolog [Source:VGNC Symbol;Acc:VGNC:52514]	0.5586	1699			GO:0016020; GO:0016021	TRUE	0.660769	0.000475153	0.0362532	20	50373622	50386594	12973	-	953.066	890.02	535.604	2464.65	1061.69	973.315	1003.53	781.916	1023.35	1255.98	1232.19	1090.29	1220.09	1794.43	871.929	976.965	811.346	1797.81	2087.72	1602.7	975.14	1260.9	42.2667	33.6569	25.7936	41.0706	30.7441	26.6322	29.0629	26.3632
ENSCAFG00000044261	ENSCAFT00000062488		protein_coding	protein_coding		0.4234	222				FALSE	0.660532	0.02201		6	5634791	5635164	374	-	0	0	0	0	0	0	15.8279	0	17.6635	7.86889	3.36172	21.3001	0.719881	0	22.4835	0	0	15.0913	0	7.76905	0	0	0	0	0	0	0	0	3.5081	0
ENSCAFG00000000594	ENSCAFT00000086987; ENSCAFT00000039448	MARCHF3	protein_coding	protein_coding	membrane associated ring-CH-type finger 3 [Source:VGNC Symbol;Acc:VGNC:43016]	0.5858	1464	GO:0016567	GO:0008270; GO:0004842	GO:0016020; GO:0016021	TRUE	0.659597	0.106313	0.329432	11	16077660	16214300	136641	-	76.914	72.2036	101.541	351.232	347.03	256.893	130.769	114.585	390.228	1165.3	448.529	473.093	743.453	291.375	448.492	286.886	142.903	639.082	226.17	283.031	119.213	418.814	3.95853	3.16873	5.67497	6.7924	11.6623	8.15752	4.39507	4.4835
ENSCAFG00000002123	ENSCAFT00000003349; ENSCAFT00000084395	PON2	protein_coding	protein_coding	paraoxonase 2 [Source:VGNC Symbol;Acc:VGNC:44813]	0.4372	2050	GO:0009636; GO:0019439	GO:0004064; GO:0102007; GO:0042802	GO:0005576; GO:0005886	TRUE	0.658939	0.002432	0.0654862	14	20652905	20680980	28076	-	226.284	201.875	186.345	468.643	311.376	388.662	290.598	149.177	223.983	592.299	206.493	209.357	314.737	466.518	192.927	131.812	167.111	414.879	222.155	247.365	168.956	242.378	8.31703	6.32698	7.43749	6.4723	7.47289	8.81384	6.97494	4.16849
ENSCAFG00000042014	ENSCAFT00000070163		protein_coding	protein_coding		0.35	180				FALSE	0.658208	0.00209655		21	13538970	13539451	482	+	0	0	0	13.5724	0	0	0	0	3.63406	8.5543	0	12.2749	7.81377	0	0	0	0	15.569	12.5583	0	0	0	0	0	0	2.13478	0	0	0	0
ENSCAFG00000012283	ENSCAFT00000019502		protein_coding	protein_coding		0.3946	1267	GO:0030433; GO:0030163; GO:1901800; GO:0045899	GO:0016787; GO:0016887; GO:0005524; GO:0000166; GO:0036402	GO:0008540; GO:0005737; GO:0005634; GO:0000502; GO:0031597	TRUE	0.658121	0.0069717	0.0966748	32	35815043	35816381	1339	-	6.36097	2.13706	5.8296	41.3109	28.8761	3.70325	12.9819	11.9624	24.0732	21.9201	30.3178	18.9629	12.4091	19.7485	9.70382	13.1545	21.9362	22.4003	39.0684	16.5371	16.7175	9.4595	0.378282	0.108369	0.376464	0.923119	1.12129	0.135879	0.504154	0.540845
ENSCAFG00000024926	ENSCAFT00000080218; ENSCAFT00000064610; ENSCAFT00000002462; ENSCAFT00000072238	DGAT1	protein_coding	protein_coding	diacylglycerol O-acyltransferase 1 [Source:VGNC Symbol;Acc:VGNC:39912]	0.6689	2366	GO:0019432; GO:0046486; GO:0042572	GO:0004144; GO:0008374; GO:0016740; GO:0016746; GO:0050252	GO:0016020; GO:0016021; GO:0005783; GO:0005789	TRUE	0.657869	0.00172213	0.0564799	13	37741706	37756916	15211	-	520.007	404.488	459.168	1063.73	488.852	390.876	449.459	595.265	404.164	488.116	389.289	604.509	387.269	661.565	365.809	559.234	425.586	628.605	1303.49	1240.28	600.351	433.963	16.5601	10.9839	15.8788	12.7288	10.1653	7.68018	9.34709	14.4121
ENSCAFG00000006180	ENSCAFT00000009997	SOCS2	protein_coding	protein_coding	suppressor of cytokine signaling 2 [Source:VGNC Symbol;Acc:VGNC:46649]	0.5326	1119	GO:0046426; GO:0001558; GO:0035556; GO:0016567; GO:0009968; GO:0043551; GO:0040008; GO:0046854; GO:0007595; GO:0032355; GO:0032870; GO:0040014; GO:0040015; GO:0045666; GO:0060396; GO:0060749	GO:0008269; GO:0005159; GO:0046935; GO:0005131	GO:0005737; GO:0016020; GO:0016021; GO:0005942	FALSE	0.657595	0.00431202		15	33785545	33877869	92325	+	13.8841	6.63094	12.8322	22.0774	34.7691	6.64379	12.5926	8.64792	6.96836	44.3742	11.0017	5.66618	6.8247	27.6464	2.50554	5.50784	9.3707	10.4767	22.7508	5.75268	13.7223	6.23766	0.934883	0.380726	0.938279	0.558584	1.52869	0.276015	0.553715	0.442704
ENSCAFG00000045866	ENSCAFT00000070108		protein_coding	protein_coding		0.3921	3828				FALSE	0.656526	0.00918289		11	36485154	36488981	3828	+	2.31455	1.6657	1.56371	2.59259	1.36353	1.70461	0	6.20014	0	4.48804	1.29936	2.17053	1.56845	13.876	0	1.42859	1.81926	2.30294	55.8742	3.18466	1.55763	1.46968	0.0455578	0.0279571	0.033423	0.0191749	0.0175247	0.0207014	0	0.0927816
ENSCAFG00000000713	ENSCAFT00000001112		protein_coding	protein_coding		0.3794	1215		GO:0005515	GO:0016020; GO:0005634; GO:0005783; GO:0005789; GO:0072546	TRUE	0.654995	0.00236091	0.0649165	13	9069855	9114524	44670	+	58.1036	41.7386	77.5415	109.815	84.6206	69.0884	89.1124	34.0115	135.167	112.105	87.9312	135.48	81.5985	80.3756	122.183	89.8182	120.157	127.965	205.678	151.756	42.7377	75.5516	3.60326	2.20714	5.22179	2.55891	3.42655	2.64348	3.60881	1.60354
ENSCAFG00000002291	ENSCAFT00000066487; ENSCAFT00000003592; ENSCAFT00000071804	LYG1	protein_coding	protein_coding	lysozyme g1 [Source:VGNC Symbol;Acc:VGNC:42880]	0.4684	1366	GO:0016998; GO:0009253; GO:0008152; GO:0050830	GO:0003796; GO:0016787; GO:0016798	GO:0005576	TRUE	0.653401	0.0685978	0.262083	10	43408598	43419765	11168	+	16.1631	11.0516	3.34752	29.102	3.16922	9.96568	35.8404	16.5752	14.9322	7.71725	33.005	34.4398	7.77128	40.6014	15.0333	4.84605	0	20.9535	45.5015	1.15054	3.43057	16.9308	0.891545	0.519805	0.200509	0.603174	0.114146	0.339159	1.29099	0.695088
ENSCAFG00000003953	ENSCAFT00000006351; ENSCAFT00000044374		protein_coding	protein_coding		0.5061	1630	GO:0016567	GO:0046872; GO:0061630		TRUE	0.652855	0.00525206	0.0878459	16	8508186	8528741	20556	+	1795.22	2111.38	1505.2	6198.43	2817.39	3502.39	2371.64	2438.71	3247.77	6247.77	3297.96	4783.3	4909.78	4482.64	4976.41	3143.1	2350.48	7830.15	4323.1	4309.9	2835.37	2677.26	82.985	83.2235	75.556	107.662	85.0386	99.8904	71.5918	85.7048
ENSCAFG00000042471	ENSCAFT00000073993		protein_coding	protein_coding		0.4444	207		GO:0005515		TRUE	0.652689	0.114745	0.341475	4	23283219	23283718	500	+	4.97234	3.19596	0	19.5124	19.3566	10.0991	9.47292	0	18.1019	44.6611	22.4978	29.5115	21.4351	0	46.4225	6.55704	6.27843	46.9111	31.0734	15.09	10.2338	5.98923	1.80992	0.991969	0	2.66877	4.60061	2.26809	2.25172	0
ENSCAFG00000005659	ENSCAFT00000009102; ENSCAFT00000063334	NMI	protein_coding	protein_coding	N-myc and STAT interactor [Source:VGNC Symbol;Acc:VGNC:43861]	0.4322	937	GO:0060333; GO:0006366; GO:0002281; GO:0008285; GO:0009615; GO:0032480; GO:0032687; GO:0032688; GO:0034142; GO:0045089; GO:0045824; GO:0050729; GO:1901223; GO:1901224; GO:1902524	GO:0003712; GO:0042802	GO:0005615; GO:0005634; GO:0005654; GO:0005737; GO:0005829; GO:0016020	TRUE	0.652593	0.000328145	0.0299907	19	52541981	52553574	11594	-	420.798	400.067	434.62	869.047	642.56	488.319	472.707	370.419	520.636	594.228	383.365	842.867	624.293	708.534	623.881	550.511	566.146	781.567	1521.62	837.59	510.298	539.112	33.8199	27.4175	37.9315	26.2447	33.7209	24.2147	24.8097	22.6336
ENSCAFG00000002646	ENSCAFT00000004176; ENSCAFT00000089772		protein_coding	protein_coding		0.3902	800	GO:0060316	GO:0005509; GO:0030234		TRUE	0.652236	0.0055451	0.0883612	10	49299897	49314457	14561	-	1512.11	1451.36	1740.1	3642.28	2426.2	1603.98	2994.19	1291.27	2573.87	2790.55	2329.03	3136.84	2203.31	3248.43	4463.4	3162.15	3065.55	6909.87	5282.33	3041.84	1874.45	2794.8	142.417	116.561	177.969	128.9	149.208	93.2088	184.158	92.4613
ENSCAFG00000001942	ENSCAFT00000003088	TEC	protein_coding	protein_coding	tec protein tyrosine kinase [Source:VGNC Symbol;Acc:VGNC:47231]	0.4276	2944	GO:0035556; GO:0006468; GO:0016310; GO:0002250; GO:0002376; GO:0007229; GO:0050852; GO:0042246; GO:0050853; GO:0010543; GO:0038083; GO:0018108; GO:0050731	GO:0004713; GO:0004672; GO:0005524; GO:0005515; GO:0000166; GO:0004714; GO:0004715; GO:0016301; GO:0016740; GO:0046872	GO:0005886; GO:0005856	TRUE	0.65132	0.00132799	0.0499994	13	43978573	44062795	84223	-	134.27	147.097	118.224	208.81	187.312	260.416	180.783	140.733	236.008	322.324	73.8264	213.791	113.7	283.158	192.236	92.7016	139.584	197.765	271.294	102.809	110.99	121.145	3.43645	3.21021	3.28573	2.00809	3.1303	4.11222	3.02149	2.73836
ENSCAFG00000042181	ENSCAFT00000091199	CIR1	protein_coding	protein_coding	corepressor interacting with RBPJ, CIR1 [Source:HGNC Symbol;Acc:HGNC:24217]	0.4154	1543	GO:0000122; GO:0001701; GO:0045892	GO:0003714; GO:0019901; GO:0042826; GO:0044877	GO:0005634; GO:0005813; GO:0016607; GO:0032991	TRUE	0.649986	0.00550451	0.088328	36	18414237	18452874	38638	-	272.544	237.24	373.249	527.851	511.037	284.576	406.838	269.527	529.595	437.954	545.851	631.697	458.506	519.061	734.124	543.726	564.585	829.759	1037.17	1259.84	342.2	459.805	13.3088	9.87848	19.7922	9.68535	16.2946	8.57391	12.9735	10.0062
ENSCAFG00000005186	ENSCAFT00000008352		protein_coding	protein_coding		0.4394	198	GO:0006412	GO:0003735	GO:0005840; GO:0005739	FALSE	0.649305	0.012679		18	53341355	53341552	198	-	0	0.322713	0.184618	0	0	0	0	0	1.57132	2.96323	0	12.4474	0	0	0	0	0	0	35.7128	11.773	9.83871	0	0	0.104717	0.0762906	0	0	0	0	0
ENSCAFG00000011956	ENSCAFT00000018991; ENSCAFT00000059821	EMC9	protein_coding	protein_coding	ER membrane protein complex subunit 9 [Source:VGNC Symbol;Acc:VGNC:40338]	0.6638	977			GO:0072546	TRUE	0.64913	0.0073528	0.0992573	8	4134020	4136290	2271	-	70.2259	81.0449	70.8559	237.834	105.377	149.485	127.863	78.5519	131.403	219.942	80.3967	238.36	148.95	106.678	275.61	156.043	99.1732	259.823	246.244	201.343	102.917	91.7827	5.41592	5.32964	5.93394	6.89206	5.30649	7.11297	6.43951	4.60569
ENSCAFG00000007659	ENSCAFT00000012281	SMAD1	protein_coding	protein_coding	SMAD family member 1 [Source:VGNC Symbol;Acc:VGNC:46518]	0.4887	2486	GO:0007179; GO:0006355; GO:0000165; GO:0001649; GO:0001657; GO:0001710; GO:0002051; GO:0006357; GO:0006468; GO:0006954; GO:0007183; GO:0007276; GO:0008285; GO:0010628; GO:0030509; GO:0030901; GO:0030902; GO:0042592; GO:0045669; GO:0045944; GO:0051148; GO:0051216; GO:0060038; GO:0060348; GO:0060395; GO:0061036; GO:0071407; GO:0071773; GO:1901522; GO:1902895; GO:1903672	GO:0005515; GO:0000978; GO:0000981; GO:0001228; GO:0003700; GO:0017151; GO:0019901; GO:0042802; GO:0043565; GO:0070410; GO:0070411; GO:0070878	GO:0005667; GO:0005634; GO:0005637; GO:0005737; GO:0032991	TRUE	0.649005	0.140054	0.374899	15	44095497	44170098	74602	+	6.13084	50.1005	65.8346	110.387	57.046	5.53649	49.4017	67.742	41.8101	71.3845	33.005	3.62524	34.9708	45.378	0	7.75367	13.2752	8.3814	40.1484	89.7417	21.4411	45.4458	0.185818	1.29482	2.16678	1.25715	1.12897	0.103533	0.977782	1.56095
ENSCAFG00000017742	ENSCAFT00000028140		protein_coding	protein_coding		0.5673	312	GO:0006457	GO:0051082	GO:0016272	TRUE	0.648761	0.166731	0.411718	9	35211808	35212119	312	+	1.1235	17.377	11.5642	70.5809	47.485	39.6095	38.5049	24.3336	82.8677	113.718	71.9157	124.25	99.3793	23.2675	226.105	76.1005	22.5316	183.449	143.317	96.4402	22.0196	68.2413	0.271324	3.57838	3.03265	6.40476	7.48787	5.9019	6.07244	4.46771
ENSCAFG00000024887	ENSCAFT00000021878		protein_coding	protein_coding		0.369	878	GO:0000398	GO:0003676; GO:0003723; GO:0030619	GO:0005685	TRUE	0.648757	0.392177	0.634677	34	35173492	35174511	1020	+	1.15541	5.17166e-283	2.49644	97.8157	3.45765	62.2967	58.7732	1.97451	135.657	12.435	1.7035	0	2.79506	22.4854	117.6	96.6695	0	0	110.935	104.734	37.096	66.933	0.0991542	3.78445e-284	0.232642	3.15416	0.193751	3.29851	3.29372	0.128824
ENSCAFG00000032520	ENSCAFT00000092966; ENSCAFT00000049020; ENSCAFT00000090217; ENSCAFT00000079760; ENSCAFT00000093900	PTPRN2	protein_coding	protein_coding	protein tyrosine phosphatase receptor type N2 [Source:VGNC Symbol;Acc:VGNC:45194]	0.588	3780	GO:0006470; GO:0016311; GO:0035335	GO:0004725; GO:0016791	GO:0030141; GO:0016020; GO:0030054; GO:0031410; GO:0045202; GO:0030658; GO:0043235	TRUE	0.648589	0.0198099	0.150431	16	19905473	20602680	697208	-	132.092	101.674	152.87	249.876	203.622	233.64	402.963	101.613	240.906	432.165	99.8612	116.914	288.832	302.52	132.794	104.675	81.2127	238.87	171.3	74.7847	118.354	275.349	2.63301	1.72817	3.30897	1.87156	2.65027	2.87344	5.24536	1.53989
ENSCAFG00000010368	ENSCAFT00000016511; ENSCAFT00000016486; ENSCAFT00000085103; ENSCAFT00000089475	ADIPOR1	protein_coding	protein_coding	adiponectin receptor 1 [Source:VGNC Symbol;Acc:VGNC:37657]	0.5469	1504	GO:0006513; GO:0048208	GO:0005515	GO:0016021; GO:0016020; GO:0030134	TRUE	0.648258	0.0425	0.208892	7	240065	282845	42781	+	2766.12	3674.28	2839.81	11466.2	6919.21	6898.47	6577.2	4572.59	9588.46	20265.5	10693.6	14549	17528.1	6172.21	7970.12	5124.21	3879.47	14340.6	5300.93	6637.44	4719.61	7255.29	138.577	156.961	154.491	215.845	226.342	213.232	215.176	174.159
ENSCAFG00000019472	ENSCAFT00000064512; ENSCAFT00000030964		protein_coding	protein_coding		0.6315	623	GO:0006412	GO:0003735; GO:0003723	GO:0015935; GO:0005840; GO:1990904; GO:0022627	TRUE	0.646661	0.00726167	0.0987741	6	38966835	38968488	1654	+	7896.77	8691.42	7183.99	19198.5	11387.5	13051.1	10992.7	7252.52	12600	26465.5	11096.1	27931.8	17972.3	8469.59	19598.6	13164.5	8484.92	23648.9	20234.4	13906.7	9633.69	9955.55	955.059	896.334	943.495	872.469	899.284	973.885	868.195	666.857
ENSCAFG00000023919	ENSCAFT00000067732; ENSCAFT00000085522; ENSCAFT00000088697; ENSCAFT00000059986; ENSCAFT00000026313	SLC8A3	protein_coding	protein_coding	solute carrier family 8 member A3 [Source:VGNC Symbol;Acc:VGNC:46482]	0.5592	3963	GO:0007154; GO:0006816; GO:0055085; GO:0002244; GO:0006851; GO:0006874; GO:0007611; GO:0007612; GO:0007613; GO:0014819; GO:0030001; GO:0035725; GO:0042552; GO:0048709; GO:0050808; GO:0051560; GO:0060291; GO:0070588; GO:0071456; GO:0071901; GO:0098815; GO:0006811; GO:0006814; GO:0098703	GO:0005432; GO:0015368; GO:0099580; GO:0046872; GO:0005516; GO:0015297; GO:0015491	GO:0016020; GO:0016021; GO:0005741; GO:0005789; GO:0005887; GO:0014069; GO:0031226; GO:0031594; GO:0042383; GO:0043679; GO:0045202; GO:0048471; GO:0005886; GO:0030424; GO:0098794	FALSE	0.645695	0.0609146		8	43781120	43926343	145224	-	4.45879	5.89417	1.67376	20.0703	2.37692	12.1803	7.74929	2.88264	8.95932	81.0311	12.6942	29.0018	16.8378	5.57274	42.5941	3.87684	3.90446	25.1442	16.0594	5.75268	2.57293	7.12876	0.0847739	0.0955578	0.0345566	0.143384	0.0295085	0.142883	0.0962142	0.0416676
ENSCAFG00000000258	ENSCAFT00000000408; ENSCAFT00000049327	IL22RA2	protein_coding	protein_coding	interleukin 22 receptor subunit alpha 2 [Source:VGNC Symbol;Acc:VGNC:41971]	0.4454	544	GO:0019221; GO:0042509; GO:0050728	GO:0005515; GO:0004896; GO:0042017; GO:0042018	GO:0016020; GO:0005886; GO:0016021; GO:0005829	TRUE	0.645271	0.0273914	0.169998	1	29611722	29631473	19752	-	134.878	127.461	60.2556	612.147	240.861	65.3306	161.766	118.189	208.056	108.041	336.82	215.701	257.748	402.83	127.783	185.118	210.841	190.677	290.407	307.193	234.137	205.843	18.6644	15.04	9.05443	31.8293	21.7633	5.57784	14.6181	12.434
ENSCAFG00000044469	ENSCAFT00000063418; ENSCAFT00000071577		protein_coding	protein_coding		0.5148	1824			GO:0016020; GO:0016021	TRUE	0.644741	0.0365124	0.194046	1	105532620	105541325	8706	+	293.89	252.253	240.464	306.073	227.28	355.443	404.9	303.398	543.68	673.33	106.631	915.607	167.083	334.364	253.06	543.687	268.902	199.058	413.529	94.3439	181.821	149.92	12.1403	8.88543	10.7867	4.75084	6.13047	9.05925	10.9226	9.52839
ENSCAFG00000048887	ENSCAFT00000072219		protein_coding	protein_coding		0.6027	375			GO:0016021; GO:0016020	TRUE	0.643777	0.124743	0.352938	18	25487470	25488288	819	+	3.7186	13.9892	31.2643	5.52077	50.016	57.7385	28.217	19.999	75.0788	9.18975	9.70109	42.0596	16.5809	57.3259	21.5559	56.2468	55.1714	63.4776	61.6396	43.0414	6.93978	0.298692	0.747167	2.39678	6.82148	0.41681	6.56197	7.15784	3.70238	3.05498
ENSCAFG00000000530	ENSCAFT00000038741	SNX2	protein_coding	protein_coding	sorting nexin 2 [Source:VGNC Symbol;Acc:VGNC:46629]	0.4266	1683	GO:0006897; GO:0006886; GO:0015031; GO:0034498; GO:0042147; GO:0072673	GO:0035091; GO:0005154; GO:0005158; GO:0042802; GO:0042803; GO:0046982; GO:1990459; GO:1990460	GO:0030904; GO:0016020; GO:0042995; GO:0005768; GO:0005829; GO:0030027; GO:0031901; GO:0010008; GO:0005737; GO:0005764; GO:0030905; GO:0032991	TRUE	0.643532	0.000121456	0.0187785	11	12633289	12690740	57452	+	752.421	655.727	766.025	1731.07	1259.77	819.401	1099.43	732.911	1107.97	1416.11	1167.87	1324.12	1008.97	1322.33	1470.75	1102.96	1105.74	1778.95	1923.11	2066.36	824.195	1104.96	33.6857	25.0326	37.2409	29.1206	36.8267	22.6339	32.1429	24.9459
ENSCAFG00000049434	ENSCAFT00000013403	SIAH2	protein_coding	protein_coding	siah E3 ubiquitin protein ligase 2 [Source:HGNC Symbol;Acc:HGNC:10858]	0.6631	1113	GO:0007275; GO:0006511; GO:0016567; GO:0042752; GO:0043066; GO:0043154; GO:0044257; GO:0090090; GO:2001237	GO:0008270; GO:0005515; GO:0016740; GO:0046872; GO:0004842; GO:0061630	GO:0005737; GO:0005654; GO:0005829; GO:0043231	TRUE	0.643254	0.0369629	0.195076	23	45341199	45385546	44348	-	1429.04	1842.67	1472.35	6254.94	3714.33	2632.05	2297.66	2419.25	4277.58	7898.6	3396.13	6391.29	6744.18	2842.89	6572.04	4950.72	2329.4	9881.67	4696.03	2914.31	2496.6	3002.1	96.7428	106.37	108.238	159.11	164.188	109.938	101.576	124.514
ENSCAFG00000000026	ENSCAFT00000085753; ENSCAFT00000080931; ENSCAFT00000000044; ENSCAFT00000076171	CYB5A	protein_coding	protein_coding	cytochrome b5 type A (microsomal) [Source:NCBI gene (formerly Entrezgene);Acc:476167]	0.494	583		GO:0020037; GO:0046872	GO:0016020; GO:0016021	TRUE	0.642959	0.0182394	0.145817	1	5070865	5106932	36068	+	136.55	157.669	160.681	458.608	278.099	347.692	263.476	209.712	303.621	777.513	364.747	633.51	512.905	197.434	305.676	213.226	196.004	586.697	184.683	348.612	175.817	278.913	17.6419	17.3699	22.5429	22.2635	23.4606	27.7156	22.2293	20.5986
ENSCAFG00000002703	ENSCAFT00000004266		protein_coding	protein_coding		0.6288	652			GO:0005747; GO:0005743; GO:0016020; GO:0016021; GO:0005739; GO:0070469	TRUE	0.642451	0.0117046	0.121838	1	103098642	103101211	2570	-	400.734	522.371	309.088	1388.87	577.591	936.774	692.592	575.086	862.085	1502.93	717.647	1734.68	1166.99	594.691	1267.81	977.932	478.686	1391.31	1232.56	1282.85	590.916	685.252	46.3103	51.4753	38.7879	60.3093	43.5843	66.7936	52.2675	50.5263
ENSCAFG00000013162	ENSCAFT00000046796; ENSCAFT00000037932; ENSCAFT00000020900	TAGLN	protein_coding	protein_coding	transgelin [Source:VGNC Symbol;Acc:VGNC:47093]	0.6218	914		GO:0051015; GO:0005515		TRUE	0.642275	0.270278	0.525815	5	16390573	16397207	6635	-	18.3925	37.5754	138.364	541.9	118.054	380.911	61.9943	85.7585	120.453	254.669	7.61653	21.7514	211.12	331.976	95.2106	24.2302	8.58981	44.0023	125.798	280.731	331.908	89.1095	1.51507	2.63932	12.3767	16.773	6.34976	19.3594	3.33484	5.3707
ENSCAFG00000011734	ENSCAFT00000081928; ENSCAFT00000018647	DCUN1D1	protein_coding	protein_coding	defective in cullin neddylation 1 domain containing 1 [Source:VGNC Symbol;Acc:VGNC:39822]	0.37	1244	GO:0045116; GO:0051443; GO:0031396; GO:2000434; GO:2000436	GO:0005515; GO:0031624; GO:0097602; GO:0032182	GO:0000151; GO:0005634; GO:0005654; GO:0005737; GO:0005829	TRUE	0.641358	0.0236818	0.160144	34	15966241	15998834	32594	-	91.405	95.0435	114.374	352.235	227.392	101.871	160.797	122.512	222.988	468.823	385.904	357.992	384.679	193.454	275.61	133.751	145.246	419.07	175.315	265.773	115.782	186.239	5.53628	4.90873	7.5226	8.01645	8.99316	3.80697	6.36004	5.64146
ENSCAFG00000006145	ENSCAFT00000049119	QPCT	protein_coding	protein_coding	glutaminyl-peptide cyclotransferase [Source:VGNC Symbol;Acc:VGNC:45233]	0.5136	1912	GO:0017186	GO:0016603; GO:0008270		TRUE	0.641116	0.00451868	0.0835294	17	29716378	29741221	24844	+	1484.22	1072	990.309	4758.69	2392.76	943.418	1344.5	1338.26	1413.58	1501	1727.26	1495.41	2155.24	2868.37	1099.93	1854.1	1532.89	2591.95	2755.52	2539.23	1786.47	2181.4	58.4897	36.0226	42.3784	70.4643	61.57	22.9384	34.5999	40.0946
ENSCAFG00000008837	ENSCAFT00000086086; ENSCAFT00000066534; ENSCAFT00000014054; ENSCAFT00000077914	ANXA3	protein_coding	protein_coding	annexin A3 [Source:VGNC Symbol;Acc:VGNC:37940]	0.4603	1521	GO:0043086; GO:0006909; GO:0010595; GO:0042742; GO:0043312; GO:0045766; GO:0051091	GO:0004859; GO:0005544; GO:0005509; GO:0048306	GO:0005737; GO:0005886; GO:0016020; GO:0030670; GO:0042581	TRUE	0.640971	0.0038893	0.0782288	32	3005788	3049049	43262	+	963.097	874.55	704.655	3296.56	960.275	798.363	1074.25	841.731	1278.2	1105.5	987.611	1528.04	1550.38	1268.2	1107.45	1083.57	1165.09	1332.64	2514.63	2421.88	1184.41	1616.45	47.71	36.9422	37.9061	61.3622	31.0616	24.4016	34.7517	31.7013
ENSCAFG00000000940	ENSCAFT00000001460	MRPL13	protein_coding	protein_coding	mitochondrial ribosomal protein L13 [Source:VGNC Symbol;Acc:VGNC:43378]	0.4536	701	GO:0006412; GO:0017148	GO:0003735; GO:0003729	GO:0005840; GO:0005762; GO:0005739; GO:0005761	TRUE	0.640375	0.000617178	0.0393813	13	19266531	19313657	47127	-	44.0306	31.6812	44.6336	66.2323	56.2537	42.0773	59.0883	18.0165	77.6474	55.95	47.3918	83.3804	42.7421	61.3001	75.1663	52.3373	59.3477	100.577	123.122	77.0859	43.7398	46.3369	4.73266	2.90369	5.20962	2.67499	3.94812	2.79047	4.14749	1.47226
ENSCAFG00000016623	ENSCAFT00000084010; ENSCAFT00000087351; ENSCAFT00000045895; ENSCAFT00000026337; ENSCAFT00000060858	VSIG4	protein_coding	protein_coding	V-set and immunoglobulin domain containing 4 [Source:VGNC Symbol;Acc:VGNC:48308]	0.4866	1463	GO:0043031; GO:0042130; GO:0032703; GO:0045957	GO:0001851	GO:0016020; GO:0016021; GO:0032991	TRUE	0.640312	0.0135697	0.13028	X	50803330	50881618	78289	-	40.7724	40.1597	30.805	51.0744	47.4527	75.7381	64.4147	34.3829	33.4868	56.7168	45.2819	27.7481	54.0592	45.5578	48.4007	29.5184	29.0784	180.264	77.8078	145.928	55.3876	35.8101	2.09986	1.76365	1.72282	0.988392	1.59578	2.40668	2.16642	1.34627
ENSCAFG00000013750	ENSCAFT00000021815		protein_coding	protein_coding		0.4201	369	GO:0006457	GO:0051082	GO:0016272	FALSE	0.638853	0.00584543		8	16202786	16203154	369	-	0	0	0	17.6806	7.18259	0	11.6089	0	0	11.6084	0	4.17763	7.78758	0	0	4.66266	0	13.3253	0	2.96859	0	0	0	0	0	1.35656	0.957661	0	1.54798	0
ENSCAFG00000042292	ENSCAFT00000088153		protein_coding	protein_coding		0.5244	780	GO:0042254			FALSE	0.638734	0.0251459		12	38079897	38080848	952	+	5.58809	1.7119	0	25.074	8.77059	15.5276	2.91454	0	4.99617	9.6793	6.78634	28.1565	1.29725	7.22604	10.0567	6.8188	6.26728	10.5562	22.8113	6.91834	5.16138	0	0.539806	0.14101	0	0.910122	0.553211	0.925461	0.183855	0
ENSCAFG00000003399	ENSCAFT00000005456; ENSCAFT00000038024	TES	protein_coding	protein_coding	testin LIM domain protein [Source:VGNC Symbol;Acc:VGNC:47256]	0.4153	2364	GO:0042127; GO:0008285	GO:0008270; GO:0046872	GO:0005737; GO:0030054; GO:0005925; GO:0005829; GO:0005886; GO:0032991	TRUE	0.637872	0.000843008	0.0449644	14	55177375	55240668	63294	+	856.085	869.391	761.004	2405.43	1420.61	1231.31	1274.76	608.957	1069.14	1452.77	726.956	861.9	1116.47	1580.27	691.531	633.863	618.466	1056.06	1112.11	753.601	825.911	1037.23	27.2859	23.6284	26.3391	28.8082	29.5653	24.2141	26.5327	14.7561
ENSCAFG00000004689	ENSCAFT00000007551; ENSCAFT00000087547; ENSCAFT00000090902; ENSCAFT00000067906	CNTNAP5	protein_coding	protein_coding	contactin associated protein family member 5 [Source:VGNC Symbol;Acc:VGNC:39440]	0.5019	4084			GO:0016020; GO:0016021	TRUE	0.637841	0.144123	0.381132	19	25554967	26397896	842930	-	43.4732	16.9457	10.6005	124.437	10.2999	28.7897	10.6553	53.3289	30.8599	61.738	19.4645	58.9101	19.4282	46.9702	15.0333	29.0763	35.921	0	169.962	72.4837	104.633	32.9705	0.802056	0.266589	0.212375	0.862645	0.124081	0.327717	0.128375	0.748012
ENSCAFG00000042554	ENSCAFT00000084111; ENSCAFT00000092753; ENSCAFT00000065556; ENSCAFT00000068003		protein_coding	protein_coding		0.5829	616		GO:0005509		TRUE	0.63772	0.000171595	0.0218458	10	476989	480827	3839	+	5906.78	4989.42	5066.48	14123.5	7163.24	9176.18	9072.48	5290.36	9518.78	9851.05	6262.48	8000.9	6920.32	11426.5	10237.7	8103.56	6333.03	12846.6	14355.7	11174	6536.96	8081.34	721.565	519.724	672.084	648.289	571.376	691.616	723.741	491.33
ENSCAFG00000007580	ENSCAFT00000012136; ENSCAFT00000078278	LYVE1	protein_coding	protein_coding	lymphatic vessel endothelial hyaluronan receptor 1 [Source:VGNC Symbol;Acc:VGNC:42900]	0.4337	1794	GO:0007155; GO:0006027	GO:0005540; GO:0004888	GO:0016020; GO:0016021; GO:0005886; GO:0071944	TRUE	0.636253	0.00907338	0.107689	21	33716581	33727297	10717	-	80.8351	75.7129	51.5819	183.98	70.617	121.492	102.16	87.1191	75.0213	73.354	113.887	109.09	101.32	236.155	83.729	78.0651	111.297	85.6986	321.361	142.639	68.1709	69.3694	3.39505	2.71153	2.35254	2.90348	1.93662	3.14827	2.80194	2.78178
ENSCAFG00000012395	ENSCAFT00000019687	RPS25	protein_coding	protein_coding	ribosomal protein S25 [Source:HGNC Symbol;Acc:HGNC:10413]	0.4704	846	GO:0006364; GO:0042274	GO:0003735	GO:0005840; GO:0022627; GO:0005634; GO:0005730; GO:0014069; GO:0022626; GO:0045202	TRUE	0.635463	0.0216207	0.157057	5	14833918	14836749	2832	+	1928.98	1334.29	1839.46	2743.62	2830.91	3171.3	3091	1602.75	4041.65	4612.98	4034.21	6236.31	3556.66	2986.99	6364.08	4065.83	3761.55	6556.35	8874.14	5309.72	1735.87	3105.46	171.802	101.332	177.903	91.8171	164.631	174.267	179.775	108.524
ENSCAFG00000017221	ENSCAFT00000027277		protein_coding	protein_coding		0.4712	1269	GO:0006412	GO:0003924; GO:0005525; GO:0000166		TRUE	0.634648	0.180293	0.427838	35	25864058	25865450	1393	-	765.914	370.239	845.802	306.65	533.795	516.071	623.973	600.506	397.365	527.539	695.117	463.551	103.953	523.367	105.866	160.695	929.487	217.143	421.712	3898.37	266.893	700.604	45.4765	18.7451	54.5342	6.84151	20.6952	18.9058	24.1939	27.1074
ENSCAFG00000006030	ENSCAFT00000009743; ENSCAFT00000090141	PCNA	protein_coding	protein_coding	proliferating cell nuclear antigen [Source:VGNC Symbol;Acc:VGNC:44310]	0.4866	1096	GO:0006275; GO:0006260; GO:0006298; GO:0000122; GO:0006272; GO:0006287; GO:0019985; GO:0030855; GO:0031297; GO:0032077; GO:0034644; GO:0045739; GO:0045740; GO:0071466; GO:1900264; GO:1902990	GO:0030337; GO:0003677; GO:0000701; GO:0003682; GO:0003684; GO:0008022; GO:0008134; GO:0019899; GO:0030971; GO:0032139; GO:0032405; GO:0035035; GO:0042802; GO:0044877; GO:0070182	GO:0005634; GO:0000307; GO:0000785; GO:0005652; GO:0005654; GO:0005657; GO:0005813; GO:0016604; GO:0043596; GO:0043626; GO:0070557	TRUE	0.633992	0.00191157	0.0595222	24	16478769	16484992	6224	+	1195.51	1046.95	1089.06	3931.79	1424.57	1262.32	1129.46	1023.34	990.502	1182.67	907.212	971.565	1179.94	1915.43	917.029	882.949	1114.34	2019.92	1671.52	1648.72	1215.28	1181.6	82.1889	61.3737	81.3023	101.566	63.9485	53.5436	50.7063	53.4861
ENSCAFG00000002618	ENSCAFT00000004116	TNNI3	protein_coding	protein_coding	troponin I3, cardiac type [Source:VGNC Symbol;Acc:VGNC:47689]	0.6057	837	GO:0001570; GO:0001980; GO:0006874; GO:0006937; GO:0006941; GO:0007507; GO:0010882; GO:0032780; GO:0055010; GO:0060047; GO:0060048	GO:0003779; GO:0019855; GO:0019901; GO:0019904; GO:0030172; GO:0031014; GO:0048306; GO:0051015	GO:0005861; GO:0030017; GO:0097512; GO:1990584	FALSE	0.633569	0.00444372		1	102475146	102478318	3173	+	4.45879	2.94709	2.23168	30.1056	2.37692	7.75109	10.6553	3.6033	6.96836	15.4345	7.61653	21.7514	11.6569	4.77663	15.0333	3.87684	7.80891	12.5721	18.7359	17.258	0.857643	2.67328	0.401384	0.226222	0.218157	1.01834	0.139716	0.430511	0.626384	0.246608
ENSCAFG00000009343	ENSCAFT00000076085; ENSCAFT00000014878	SLC40A1	protein_coding	protein_coding	solute carrier family 40 member 1 [Source:VGNC Symbol;Acc:VGNC:46411]	0.5147	2040	GO:0034755; GO:0006811; GO:0006879	GO:0005381; GO:0017046	GO:0016021; GO:0016020; GO:0005654; GO:0005829; GO:0005886; GO:0016323	TRUE	0.633293	0.000309291	0.0289965	37	303104	368865	65762	-	603.052	738.245	645.517	2282.01	1208.26	855.941	846.609	693.275	976.566	1346.66	854.744	997.851	1194.19	1272.97	561.243	855.812	924.576	1571.51	1025.12	1231.07	933.976	966.837	22.2738	23.2508	25.8904	31.6706	29.1399	19.5057	20.4199	19.4674
ENSCAFG00000015977	ENSCAFT00000068325; ENSCAFT00000025378; ENSCAFT00000088090; ENSCAFT00000077203	NEDD4	protein_coding	protein_coding	NEDD4 E3 ubiquitin protein ligase [Source:VGNC Symbol;Acc:VGNC:59121]	0.4131	3757	GO:0006511; GO:0016567; GO:0006622; GO:0007041; GO:0010766; GO:0010768; GO:0014068; GO:0031175; GO:0031623; GO:0032801; GO:0034644; GO:0034765; GO:0042391; GO:0042921; GO:0043162; GO:0044111; GO:0045732; GO:0046755; GO:0046824; GO:0050847; GO:1901016; GO:2000650	GO:0061630; GO:0004842; GO:0005515; GO:0016740; GO:0019871; GO:0019899; GO:0019904; GO:0031698; GO:0043130; GO:0070063; GO:0070064	GO:0000785; GO:0005737; GO:0005794; GO:0005886; GO:0005938; GO:0032991; GO:0048471	TRUE	0.633168	0.00676183	0.0952448	30	21126043	21229870	103828	-	169.991	167.247	181.324	548.925	252.746	80.8328	160.797	145.573	230.951	455.317	239.498	164.948	248.681	300.132	140.31	128.905	161.645	140.388	156.579	240.462	159.521	186.239	3.40922	2.86012	3.9489	4.13658	3.30979	1.00022	2.1059	2.21959
ENSCAFG00000000450	ENSCAFT00000000723	TSPAN8	protein_coding	protein_coding	tetraspanin 8 [Source:VGNC Symbol;Acc:VGNC:47925]	0.4122	1145	GO:0007283; GO:0010468		GO:0016021; GO:0016020; GO:0005887; GO:0009986	TRUE	0.632946	0.00339358	0.0742106	10	12786867	12818088	31222	-	576.856	666.041	353.722	1201.21	838.26	888.053	722.621	325.018	795.388	939.575	638.096	667.95	889.812	1382.04	864.413	591.218	474.782	1594.56	649.066	1133.28	443.402	934.758	37.9604	37.3734	25.2765	29.7019	36.0189	36.0563	31.0532	16.2605
ENSCAFG00000024874	ENSCAFT00000001758		protein_coding	protein_coding		0.5358	1286	GO:0001817; GO:0050852	GO:0005102	GO:0016021; GO:0009897	TRUE	0.63264	0.110267	0.335105	14	470193	474728	4536	-	2.19631	1.32171	6.78699	27.5083	94.2424	13.235	8.43733	11.0905	28.9057	78.0092	29.7607	29.1358	31.8827	29.1179	49.4384	35.3282	10.432	23.5666	4.41729	21.5226	5.46882	34.8667	0.128683	0.0660332	0.431815	0.605609	3.60547	0.478442	0.322824	0.494018
ENSCAFG00000048539	ENSCAFT00000092513; ENSCAFT00000077978; ENSCAFT00000083855; ENSCAFT00000008542; ENSCAFT00000008539; ENSCAFT00000082077		protein_coding	protein_coding		0.6158	1498	GO:0019441; GO:0006569; GO:0034354	GO:0004061; GO:0016787	GO:0005737; GO:0005634; GO:0005829	TRUE	0.632359	0.0124143	0.124695	9	2930308	2959538	29231	-	196.744	186.403	286.771	472.657	312.961	266.859	275.1	178.003	332.49	846.967	246.268	672.481	431.307	200.619	573.769	242.302	210.841	546.886	224.832	447.558	242.713	261.982	9.89599	7.99483	15.6634	8.93314	10.2786	8.28167	9.03607	6.80686
ENSCAFG00000042602	ENSCAFT00000059727		protein_coding	protein_coding		0.4732	1194		GO:0003676		TRUE	0.632028	0.00017219	0.0218458	X	60578704	60580200	1497	-	845.682	888.281	825.505	1659.56	1349.69	1183.66	991.085	799.925	1226.6	1390.31	998.578	1828.02	1358.42	1015	1419.64	954.138	944.043	1959.29	1746.54	2376.58	909.951	873.686	53.3669	47.7984	56.5688	39.3512	55.6141	46.086	40.8421	38.3775
ENSCAFG00000030155	ENSCAFT00000048826	PPM1E	protein_coding	protein_coding	protein phosphatase, Mg2+/Mn2+ dependent 1E [Source:VGNC Symbol;Acc:VGNC:44865]	0.5172	2268	GO:0006470; GO:0006469; GO:0035690; GO:0035970; GO:0051496	GO:0004722; GO:0043169; GO:0016791; GO:0046872; GO:0016787; GO:0004721	GO:0005634; GO:0005654; GO:0005730; GO:0032991	FALSE	0.631708	0.00648188		9	33350614	33560272	209659	+	3.90144	1.47354	5.57921	14.0493	15.0538	1.1073	7.74929	5.76528	12.9412	34.7276	5.07769	4.53155	1.29521	3.18442	0	0.969209	3.90446	2.09535	1.33828	0	2.57293	0.891095	0.129614	0.0417433	0.201276	0.17538	0.326558	0.022697	0.16812	0.145616
ENSCAFG00000003422	ENSCAFT00000005505; ENSCAFT00000076675	GRB10	protein_coding	protein_coding	growth factor receptor bound protein 10 [Source:VGNC Symbol;Acc:VGNC:51874]	0.6061	1735	GO:0046627; GO:0007165; GO:0010467; GO:0030178; GO:0030949; GO:0042326; GO:0046325; GO:0048009; GO:0070371; GO:0120162; GO:1904738	GO:0005158; GO:0030159; GO:0030674	GO:0032991	TRUE	0.631132	9.97115e-05	0.0168938	18	1890792	2014839	124048	-	445.322	378.701	328.615	851.988	479.345	519.323	575.385	516.713	593.306	818.028	474.764	483.063	537.514	637.681	476.053	388.653	312.357	634.891	835.087	1112.57	530.024	492.775	19.3394	14.0237	15.4971	13.9028	13.5927	13.9151	16.3178	17.0601
ENSCAFG00000025533	ENSCAFT00000039632; ENSCAFT00000039621	ITIH4	protein_coding	protein_coding	inter-alpha-trypsin inhibitor heavy chain 4 [Source:VGNC Symbol;Acc:VGNC:42147]	0.5568	2878	GO:0030212; GO:0010951; GO:0010466; GO:0006953; GO:0034097	GO:0004867; GO:0030414	GO:0005576	TRUE	0.63088	0.135641	0.368422	AAEX03020161.1	9521	24929	15409	+	21.7366	42.7328	40.1703	13.0458	60.2152	63.116	18.4045	30.9884	43.8011	3.85862	16.0793	42.5965	11.6569	22.291	37.5832	7.75367	42.949	62.8604	14.7211	269.225	47.1704	25.8418	0.569075	0.953976	1.14203	0.128336	1.02937	1.01952	0.314655	0.616794
ENSCAFG00000044253	ENSCAFT00000080628		protein_coding	protein_coding		0.7218	1010			GO:0005576	TRUE	0.630411	0.0155639	0.138164	3	62119569	62122280	2712	-	11.147	8.10449	16.7376	18.0633	16.6384	17.7168	23.2479	9.36858	22.896	71.3845	15.2331	12.6883	7.77128	23.0871	30.0665	17.4458	13.2752	10.4767	65.5758	5.75268	7.71879	15.1486	0.831581	0.515551	1.35592	0.506345	0.81049	0.815475	1.13256	0.531354
ENSCAFG00000005473	ENSCAFT00000008823; ENSCAFT00000085959; ENSCAFT00000089814	ARHGAP15	protein_coding	protein_coding	Rho GTPase activating protein 15 [Source:VGNC Symbol;Acc:VGNC:38047]	0.4056	1311	GO:0007165; GO:0043547; GO:0043087; GO:0008360	GO:0005096	GO:0005737	TRUE	0.630175	0.000269116	0.0279323	19	45208671	45831652	622982	+	1318.13	1371.13	1017.65	3718.04	1924.51	1226.89	1423.93	1183.32	1726.16	1454.7	1754.34	1767.3	1568.5	2106.49	1352.99	1667.04	1842.91	2619.2	2910.76	2654.29	1403.97	1546.94	75.7571	67.1959	63.5122	80.2936	72.2228	43.506	53.4427	51.7049
ENSCAFG00000030502	ENSCAFT00000048533		protein_coding	protein_coding		0.5693	1119	GO:0010468	GO:0003676	GO:0005634; GO:1990124	TRUE	0.63017	0.000123482	0.0187785	2	11106563	11154421	47859	+	194.092	161.967	176.278	362.434	258.953	163.305	228.819	169.48	293.669	418.817	282.001	394.277	269.402	189.485	140.637	225.166	211.721	329.563	297.861	381.317	167.271	241.868	13.0691	9.29961	12.8893	9.16999	11.3854	6.7845	10.0615	8.67604
ENSCAFG00000014228	ENSCAFT00000022598	SLC4A1	protein_coding	protein_coding	solute carrier family 4 member 1 [Source:VGNC Symbol;Acc:VGNC:49095]	0.5914	2947	GO:0006820; GO:0006811; GO:0098656; GO:0006821; GO:1902476; GO:0055085; GO:0015701; GO:0050801; GO:0051453; GO:0007596; GO:0017121; GO:0035811; GO:0045852; GO:0048821; GO:0051354; GO:0072659; GO:1904539	GO:0005452; GO:0008509; GO:0015301; GO:0022857; GO:0015106; GO:0015108; GO:0030492; GO:0030506; GO:0042803	GO:0016020; GO:0016021; GO:0005886; GO:0016323; GO:0005887; GO:0030018; GO:0009898; GO:0030863	TRUE	0.630098	0.0831873	0.288936	9	19146480	19157915	11436	+	105.896	112.726	125.532	586.055	862.029	189.348	337.094	160.707	282.716	565.288	445.99	424.153	585.437	514.284	784.235	441.959	202.251	819.282	116.43	400.386	186.966	449.112	2.70751	2.4576	3.48527	5.63026	14.3913	2.98695	5.62824	3.12383
ENSCAFG00000019173	ENSCAFT00000030437; ENSCAFT00000081535	ZFR2	protein_coding	protein_coding	zinc finger RNA binding protein 2 [Source:VGNC Symbol;Acc:VGNC:48621]	0.6597	2910		GO:0003676; GO:0008270; GO:0003727; GO:0003725		TRUE	0.629965	0.00576843	0.0895659	20	55648648	55684936	36289	+	137.108	111.989	83.6881	217.764	148.161	81.9401	292.536	116.026	187.15	389.721	153.177	86.0994	170.968	223.706	120.266	122.12	105.42	224.202	161.932	93.1934	105.49	218.318	3.55008	2.47258	2.35306	2.11866	2.50495	1.30903	4.94638	2.284
ENSCAFG00000019411	ENSCAFT00000030861	OAZ1	protein_coding	protein_coding	ornithine decarboxylase antizyme 1 [Source:VGNC Symbol;Acc:VGNC:81896]	0.5204	982	GO:0006595; GO:0043086; GO:0006596; GO:0045732; GO:0090316; GO:1902268	GO:0008073	GO:0005829	TRUE	0.629843	0.00559187	0.0884595	20	56769319	56770930	1612	-	11753.9	13728.3	8726.44	35968.1	17646.2	16957.2	18035.5	12726.8	18978.8	30593.1	18771.4	34836.7	26919.7	23998.6	33897.5	23217.4	14854.1	41751.9	30170.2	31558	17912.7	20389.1	901.863	898.197	727.088	1036.99	884.092	802.766	903.687	742.406
ENSCAFG00000046268	ENSCAFT00000071269		protein_coding	protein_coding		0.399	2223				FALSE	0.628956	0.542838		12	44403059	44405281	2223	+	36.9203	0	26.6123	5.77935	424.418	7.75277	8.47309	21.6578	523.449	410.208	4.51825	2.05044	483.944	40.2217	0	483.759	5.81221	2.88035	14.7026	0	2.72781	5.06221	1.2514	0	0.979499	0.0736053	9.39314	0.162131	0.187544	0.558093
ENSCAFG00000010992	ENSCAFT00000044964		protein_coding	protein_coding		0.6352	4468	GO:0006979; GO:0034220; GO:0006812; GO:0098655	GO:0047631; GO:0016787; GO:0005261	GO:0016021	TRUE	0.628703	0.165045	0.408482	JH373515.1	3738	28986	25249	+	400.409	1094.48	230.284	1830.64	230.146	447.966	396.222	239.578	620.593	1152.31	706.144	378.815	201.546	2448.34	1027.59	1088.13	1298.27	390.699	2100.45	1321.22	183.098	1485.61	6.75243	15.7385	4.21708	11.6	2.53424	4.66101	4.36342	3.0716
ENSCAFG00000003287	ENSCAFT00000005269	GPR141	protein_coding	protein_coding	G protein-coupled receptor 141 [Source:VGNC Symbol;Acc:VGNC:41401]	0.4283	906	GO:0007186	GO:0004930	GO:0016021; GO:0016020	FALSE	0.628137	0.0224536		14	48852853	48853758	906	+	9.47493	11.7883	7.81089	105.37	19.0153	14.3949	8.71795	10.8099	22.896	32.7983	15.2331	7.25047	22.0186	21.4949	22.5499	12.5997	14.056	4.1907	22.7508	18.4086	10.2917	16.0397	0.787983	0.835972	0.705397	3.29273	1.0326	0.73863	0.473465	0.683479
ENSCAFG00000011638	ENSCAFT00000018512	SPTA1	protein_coding	protein_coding	spectrin alpha, erythrocytic 1 [Source:HGNC Symbol;Acc:HGNC:11272]	0.5073	8126	GO:0051693; GO:0002260; GO:0006779; GO:0007009; GO:0008360; GO:0030036; GO:0030097; GO:0032092; GO:0042102	GO:0005509; GO:0005515; GO:0046872; GO:0003779	GO:0005737; GO:0005856; GO:0005938; GO:0008091; GO:0014731; GO:0016020; GO:0030863; GO:0032437	TRUE	0.627954	0.0758614	0.275971	38	23051563	23118966	67404	+	54.6326	71.629	48.8511	160.48	153.798	125.949	98.6416	84.6768	107.233	288.473	130.046	223.517	194.517	144.228	389.832	202.739	62.6996	566.907	94.0693	185.068	74.9399	103.92	0.506575	0.566343	0.49188	0.559131	0.931172	0.720549	0.597289	0.596925
ENSCAFG00000047576	ENSCAFT00000061487		protein_coding	protein_coding		0.3911	3828				FALSE	0.626721	0.16073		7	24555727	24559554	3828	+	0	15.9869	0	23.1406	29.8372	0	4.64031	29.7663	0	10.8007	4.39107	10.3664	15.5391	68.2433	0	20.8771	6.99884	11.2773	27.8522	20.1563	13.866	14.6203	0	0.268324	0	0.171148	0.38348	0	0.0596454	0.445435
ENSCAFG00000007683	ENSCAFT00000012298; ENSCAFT00000092963; ENSCAFT00000054233	AADAT	protein_coding	protein_coding	aminoadipate aminotransferase [Source:VGNC Symbol;Acc:VGNC:37407]	0.4979	2815	GO:0009058; GO:0097052; GO:0006103; GO:0006536; GO:0070189; GO:1901605	GO:0030170; GO:0003824; GO:0008483; GO:0016212; GO:0042803; GO:0047536		TRUE	0.626598	0.00403015	0.0795057	25	20920139	20945387	25249	-	25.5117	32.3845	26.6319	44.2004	88.6535	63.9719	48.8541	42.9956	54.297	92.388	66.1023	80.4668	49.9787	61.4614	93.1002	50.2295	29.0833	134.235	79.5607	86.2908	34.0056	46.9569	0.682859	0.739139	0.774079	0.444547	1.54944	1.05647	0.853934	0.87494
ENSCAFG00000003912	ENSCAFT00000049909	BCAP29	protein_coding	protein_coding	B cell receptor associated protein 29 [Source:VGNC Symbol;Acc:VGNC:38396]	0.5103	1595	GO:0006886; GO:0016192; GO:0015031; GO:0006888; GO:0070973		GO:0005783; GO:0016021; GO:0016020; GO:0005789	TRUE	0.626481	0.00542414	0.0880229	18	12970411	13022022	51612	-	546.202	543.737	605.902	1168.1	799.437	281.254	585.071	493.652	551.496	1115.14	812.43	551.036	894.993	1515.79	719.091	1030.27	765.274	1332.64	1310.18	1438.17	713.559	611.291	25.8025	21.9026	31.0816	20.7342	24.6593	8.19757	18.0488	17.7293
ENSCAFG00000046040	ENSCAFT00000092956		protein_coding	protein_coding		0.3455	246			GO:0005739	TRUE	0.625711	0.0163294	0.139913	14	32821397	32822133	737	+	57.9643	35.365	37.9386	34.1197	74.4768	67.5452	40.6838	22.3404	45.7449	92.607	42.2733	71.5984	32.3803	60.504	55.122	44.5535	67.1567	155.056	107.062	27.6128	15.4376	31.1883	17.7539	9.23647	12.6185	3.92681	14.8951	12.7646	8.13743	5.20222
ENSCAFG00000025332	ENSCAFT00000060715; ENSCAFT00000018039; ENSCAFT00000090208		protein_coding	protein_coding		0.6294	970	GO:0006749	GO:0004364; GO:0005515		TRUE	0.625656	0.00837935	0.10481	18	49950870	49953748	2879	-	522.793	552.967	383.402	1905.15	553.823	709.009	865.983	477.077	737.889	777.513	699.875	943.963	1169.58	755.711	729.114	434.205	431.833	1114.73	1564.06	824.934	523.163	1145.06	40.6095	36.6264	32.3404	55.6066	28.0903	33.9803	43.9278	28.174
ENSCAFG00000047922	ENSCAFT00000077762	OR4A47B	protein_coding	protein_coding	olfactory receptor family 4 subfamily A member 47B [Source:VGNC Symbol;Acc:VGNC:84699]	0.461	1065	GO:0007186	GO:0004984; GO:0004930	GO:0016021	TRUE	0.625478	0.0456631	0.216907	18	41123148	41124212	1065	-	12.8061	7.02331	12.7299	42.4104	18.1551	58.6499	44.0024	17.7627	17.4216	61.2414	39.5157	44.7154	57.2955	28.4312	50.7378	18.2285	15.5843	132.007	34.1263	49.7265	18.3636	20.4775	0.90602	0.423701	0.977996	1.12744	0.8387	2.56015	2.03296	0.955412
ENSCAFG00000018078	ENSCAFT00000028730	GDE1	protein_coding	protein_coding	glycerophosphodiester phosphodiesterase 1 [Source:HGNC Symbol;Acc:HGNC:29644]	0.4917	1635	GO:0006629; GO:0006580; GO:0006644; GO:0070291	GO:0008081; GO:0004622; GO:0008889; GO:0047395	GO:0005886; GO:0016020	TRUE	0.625469	0.1445	0.381831	6	25740765	25758489	17725	+	583.544	934.963	1079.58	7037.68	2014.04	2226.78	1767.81	1762.01	3807.71	9943.67	3083.85	2842.19	6321.94	1948.07	5998.27	6072.1	1575.06	9990.63	3376.48	1981.22	1885.96	3222.2	26.8921	36.7404	54.0253	121.866	60.6049	63.3149	53.2008	61.7339
ENSCAFG00000001378	ENSCAFT00000062924; ENSCAFT00000092386; ENSCAFT00000002127	MAPK14	protein_coding	protein_coding	mitogen-activated protein kinase 14 [Source:VGNC Symbol;Acc:VGNC:42995]	0.4756	1939	GO:0038066; GO:0006468	GO:0004707; GO:0004672; GO:0005524		TRUE	0.62427	0.00820578	0.103885	12	5146037	5220603	74567	+	5925.41	5260.69	3573.7	20629.2	7719.5	4105.33	5365.93	6534.81	5865.53	6604.69	7019.18	5259.15	7157.96	10904.6	3692.78	7232.95	7006.69	5733.63	10029.2	12683.3	6106.82	7026.61	230.255	174.314	150.8	301.213	195.87	98.4277	136.166	193.058
ENSCAFG00000000459	ENSCAFT00000043266; ENSCAFT00000000735	TBC1D15	protein_coding	protein_coding	TBC1 domain family member 15 [Source:VGNC Symbol;Acc:VGNC:47134]	0.3906	2168	GO:0043547; GO:0043087; GO:0006886; GO:0090630	GO:0005096	GO:0005576; GO:0005737	TRUE	0.623335	0.0127985	0.126785	10	13357620	13425285	67666	+	306.542	295.445	302.393	1418.98	660.783	197.1	428.148	211.153	534.573	640.531	749.805	446.81	585.437	413.179	410.909	480.728	351.401	553.172	586.166	483.225	282.165	594.36	10.6537	8.75558	11.4123	18.5305	14.9954	4.22643	9.71708	5.57918
ENSCAFG00000023837	ENSCAFT00000082803; ENSCAFT00000046956; ENSCAFT00000036880	PTGFRN	protein_coding	protein_coding	prostaglandin F2 receptor inhibitor [Source:VGNC Symbol;Acc:VGNC:45148]	0.5831	3338	GO:0014905; GO:0034389		GO:0016020; GO:0016021	TRUE	0.62333	0.00352752	0.0756807	17	54296361	54379662	83302	+	717.864	530.475	554.573	2144.52	1016.53	867.015	1112.99	726.425	876.022	789.089	682.949	453.155	948.096	1347.81	611.351	472.973	442.766	934.527	1154.94	1011.32	765.017	1089.81	16.2041	10.2105	13.5936	18.1892	14.9827	12.075	16.4062	12.4663
ENSCAFG00000002179	ENSCAFT00000085060; ENSCAFT00000091105; ENSCAFT00000086205; ENSCAFT00000003428	SEM1	protein_coding	protein_coding	SEM1 26S proteasome complex subunit [Source:HGNC Symbol;Acc:HGNC:10845]	0.4916	490	GO:0006406; GO:0043248; GO:0000724		GO:0008541; GO:0000502	TRUE	0.623248	0.0363399	0.193867	14	21727815	21790234	62420	-	64.6525	48.6269	79.2247	103.362	111.715	89.6912	179.202	54.0495	157.286	136.981	135.405	177.637	112.684	148.076	288.138	157.012	180.386	274.491	404.161	149.57	46.3127	150.595	9.94164	6.37599	13.229	5.97223	11.2169	8.50944	17.9949	6.3187
ENSCAFG00000005906	ENSCAFT00000071607; ENSCAFT00000009529; ENSCAFT00000089253; ENSCAFT00000067522	PYCR1	protein_coding	protein_coding	pyrroline-5-carboxylate reductase 1 [Source:VGNC Symbol;Acc:VGNC:45223]	0.6709	1169	GO:0006561; GO:0055114; GO:0008652; GO:0055129; GO:0034599; GO:0051881; GO:1903206	GO:0004735; GO:0016491; GO:0042802	GO:0005739	TRUE	0.62317	0.000244784	0.0265978	9	360376	364570	4195	+	46.2599	44.2063	46.8653	87.3062	48.3307	49.8284	50.3704	42.5189	46.7875	117.688	33.8513	105.132	58.2846	59.7079	60.133	46.5221	39.8255	92.1954	72.2672	98.946	53.1739	45.4458	2.98167	2.42961	3.28019	2.11446	2.03407	1.98157	2.12013	2.08353
ENSCAFG00000011498	ENSCAFT00000068903; ENSCAFT00000091035; ENSCAFT00000066898; ENSCAFT00000086509; ENSCAFT00000018283; ENSCAFT00000018292; ENSCAFT00000086078	SGSM1	protein_coding	protein_coding	small G protein signaling modulator 1 [Source:VGNC Symbol;Acc:VGNC:46105]	0.594	4197	GO:0043547	GO:0005096; GO:0031267	GO:0005829; GO:0030659	TRUE	0.622505	0.0252489	0.164781	26	18976361	19075458	99098	+	75.7994	16.9458	30.6856	219.771	72.8921	59.7941	80.3989	56.9321	42.8056	113.829	81.243	91.5372	99.7315	97.9208	32.5722	55.2449	32.7975	35.6209	101.709	96.645	64.3232	98.0204	1.36081	0.259412	0.598216	1.48252	0.854474	0.662318	0.942568	0.777053
ENSCAFG00000010206	ENSCAFT00000016203; ENSCAFT00000090013	CTSE	protein_coding	protein_coding	cathepsin E [Source:VGNC Symbol;Acc:VGNC:39710]	0.5473	1184	GO:0016540; GO:0006508; GO:0019886	GO:0004190; GO:0016787; GO:0008233; GO:0042802	GO:0005768	TRUE	0.622303	0.0102109	0.113006	38	2369265	2380459	11195	-	1381.67	4054.45	1688.27	3794.31	3492.48	3899.9	3175.27	2238.37	2941.64	6501.79	1625.71	3137.64	4248.3	3838.82	1786.45	1380.15	1152.6	3733.92	2609.65	4041.83	3225.6	2328.43	87.9267	220.013	116.668	90.7299	145.124	153.126	131.956	108.296
ENSCAFG00000014043	ENSCAFT00000069631; ENSCAFT00000072665; ENSCAFT00000022293		protein_coding	protein_coding		0.5951	1097	GO:0006749; GO:1990830	GO:0005515; GO:0004364	GO:0005634; GO:0005829; GO:0005737	FALSE	0.621764	0.115327		26	28573435	28605424	31990	-	4.45879	0.736772	0	15.0528	2.37692	6.64379	15.4986	0	49.774	19.2931	0	6.34416	2.59043	11.9416	7.51663	0.969209	37.4828	0	22.7508	3.45161	4.28822	10.6931	0.306252	0.0431513	0	0.388491	0.106602	0.281551	0.695163	0
ENSCAFG00000008582	ENSCAFT00000088590; ENSCAFT00000044643; ENSCAFT00000013618; ENSCAFT00000078466; ENSCAFT00000075668; ENSCAFT00000091280; ENSCAFT00000063534	VCAN	protein_coding	protein_coding	versican [Source:VGNC Symbol;Acc:VGNC:48241]	0.4754	7900	GO:0007155; GO:0001501; GO:0007417	GO:0005540; GO:0005509; GO:0030246	GO:0005576; GO:0031012	TRUE	0.621031	0.00929709	0.108865	3	24119181	24239192	120012	-	3598.8	2334.09	2284.68	9493.29	5424.13	2612.12	4669.91	5366.75	4035.68	5095.31	4801.8	3143.08	5535.75	7140.28	2242.46	3333.1	2687.05	2742.81	6182.86	8268.89	3313.94	5697.66	34.3241	18.9827	23.6625	34.022	33.78	15.3714	29.0859	38.915
ENSCAFG00000029848	ENSCAFT00000079481; ENSCAFT00000047982	RAB5IF	protein_coding	protein_coding	RAB5 interacting factor [Source:VGNC Symbol;Acc:VGNC:97216]	0.6128	683	GO:0097250		GO:0005746; GO:0016020; GO:0016021	TRUE	0.620922	0.000481396	0.0364271	24	25386420	25395713	9294	+	424.7	429.538	350.374	1332.67	617.999	506.035	520.171	437.44	465.885	474.611	507.769	478.531	418.354	859.794	571.264	502.05	443.546	620.224	959.548	836.439	501.721	466.042	46.818	40.3766	41.9426	55.202	44.4842	34.4183	37.4463	36.6617
ENSCAFG00000030257	ENSCAFT00000047158		protein_coding	protein_coding		0.3608	801			GO:0005739; GO:0005840	TRUE	0.62076	0.000401707	0.0338497	15	33702027	33732617	30591	+	60.751	64.8359	61.9292	88.3097	81.6075	50.9357	79.4302	41.7983	106.516	65.5966	81.243	99.694	47.9229	83.5911	72.6608	67.8446	73.4038	150.865	131.152	71.3332	29.1599	55.2479	5.71465	5.20056	6.32593	3.12137	5.0125	2.95622	4.87927	2.98922
ENSCAFG00000030737	ENSCAFT00000045200	ERICH4	protein_coding	protein_coding	glutamate rich 4 [Source:VGNC Symbol;Acc:VGNC:40455]	0.5502	887				FALSE	0.619457	0.0608654		1	112562437	112564498	2062	-	7.80288	9.57803	5.57921	10.0352	7.13075	18.8241	52.3077	7.2066	99.548	9.64656	9.30909	12.6883	7.77128	9.55327	10.0222	14.5381	3.12357	6.28605	8.02969	5.75268	8.57643	32.9705	0.662827	0.693777	0.514648	0.320311	0.39552	0.986591	2.90164	0.465413
ENSCAFG00000044726	ENSCAFT00000091568		protein_coding	protein_coding		0.4336	399	GO:0097428; GO:0016226	GO:0051536; GO:0005198	GO:0005739	TRUE	0.618643	0.202331	0.454807	22	52591335	52592152	818	-	237.431	323.438	260.549	1062.73	889.76	885.839	1447.18	430.954	1568.88	3839.33	1648.56	2740.68	3021.73	952.143	4324.57	1213.45	673.128	4207.46	766.835	1210.36	383.367	1196.74	44.8366	52.0818	53.4291	75.4082	109.713	103.212	178.464	61.8715
ENSCAFG00000001474	ENSCAFT00000002293		protein_coding	protein_coding		0.4363	1194	GO:0009408; GO:0006457; GO:0032781	GO:0031072; GO:0051082; GO:0005524; GO:0046872; GO:0030544	GO:0005829	TRUE	0.618446	0.397422	0.639337	17	20982315	20983508	1194	+	0	108.708	0	5.9832	489.264	220.406	417.456	120.262	660.918	589.603	522.941	4.8493	533.433	330.624	637.087	486.586	214.479	869.078	352.539	692.933	254.94	328.244	0	5.8496	0	0.141873	20.1602	8.58154	17.2031	5.76972
ENSCAFG00000004565	ENSCAFT00000007364	CD300E	protein_coding	protein_coding	CD300e molecule [Source:VGNC Symbol;Acc:VGNC:38947]	0.513	2080				TRUE	0.617184	0.121855	0.350097	9	5798748	5811529	12782	+	304.312	319.022	219.263	2448.59	486.476	114.052	285.755	401.407	221.992	532.49	566.162	221.139	698.12	378.15	177.894	447.775	237.391	217.916	548.695	728.289	691.261	532.875	11.0236	9.85427	8.62508	33.329	11.5068	2.54909	6.75977	11.0549
ENSCAFG00000002046	ENSCAFT00000003236	GNG11	protein_coding	protein_coding	G protein subunit gamma 11 [Source:VGNC Symbol;Acc:VGNC:41317]	0.558	853	GO:0007186; GO:0007165	GO:0031681	GO:0005834; GO:0016020; GO:0005886; GO:0031680	TRUE	0.617038	0.00769774	0.101648	14	19426685	19431235	4551	+	398.504	570.998	745.94	1384.86	1033.96	998.783	886.325	468.429	1080.1	837.321	600.013	840.148	878.155	942.589	1212.68	1024.45	574.736	989.005	2007.42	2195.22	1289.9	753.866	35.2008	43.0083	71.5511	45.9648	59.6364	54.4339	51.1264	31.4577
ENSCAFG00000003861	ENSCAFT00000006220	FTL	protein_coding	protein_coding	ferritin light chain [Source:NCBI gene (formerly Entrezgene);Acc:477042]	0.5829	899	GO:0006826; GO:0006879	GO:0008199		TRUE	0.615865	0.0130613	0.127309	1	107418458	107419923	1466	-	31901	47813.6	23030.7	112839	56394.9	42629.5	44664.8	45870.6	51984.2	87751.1	51636.2	81015.4	92518.8	50863	75238	73136.1	43522.2	131469	119893	78379.9	58767.8	52280.7	2673.7	3417.11	2096.08	3553.6	3086.29	2204.44	2444.6	2922.85
ENSCAFG00000047388	ENSCAFT00000063518		protein_coding	protein_coding		0.3913	3828				FALSE	0.615383	0.000887641		10	5311865	5315692	3828	-	0	1.60571e-55	0	0	0	0	19.345	3.258e-298	0	0	0	0	0	0	0	0	1.77867e-169	31.4455	0	3.46067	1.74853	0	0	2.69501e-57	0	0	0	0	0.248656	4.87541e-300
ENSCAFG00000043071	ENSCAFT00000010021; ENSCAFT00000071986; ENSCAFT00000037769	C20orf27	protein_coding	protein_coding	chromosome 20 open reading frame 27 [Source:HGNC Symbol;Acc:HGNC:15873]	0.6068	668	GO:0030511; GO:1901224	GO:0008157		TRUE	0.61423	0.000389692	0.0332566	24	17586782	17599696	12915	+	582.429	571.735	479.812	925.245	763.783	858.157	719.715	532.567	703.804	1327.37	668.562	1172.77	980.477	934.628	676.498	759.86	452.917	1439.51	1205.79	713.332	538.6	623.767	65.6955	54.9902	58.77	39.2148	56.2536	59.7224	53.0134	45.6699
ENSCAFG00000002959	ENSCAFT00000004741		protein_coding	protein_coding		0.544	978	GO:0055114; GO:0046185	GO:0016491; GO:0047834; GO:0008106; GO:0047655; GO:0047939; GO:0047941; GO:0047956; GO:1990002	GO:0016020; GO:0005737; GO:0005886; GO:0005829; GO:0016324	TRUE	0.614052	0.529056	0.738013	13	61866224	61867201	978	+	0	0	0	195.03	84.177	173.044	182.747	9.25716	239.89	0	3.53563	0	225.764	0	401.769	116.674	4.02382	0	326.602	230.767	4.03472	52.4585	0	0	0	5.64589	4.23459	8.22556	9.19416	0.542214
ENSCAFG00000005701	ENSCAFT00000009195; ENSCAFT00000036087	MEMO1	protein_coding	protein_coding	mediator of cell motility 1 [Source:VGNC Symbol;Acc:VGNC:58316]	0.4258	974	GO:0032886			TRUE	0.612896	0.0223669	0.158091	17	25237661	25303462	65802	-	969.787	1080.84	875.379	3115.92	2439.51	2130.44	1552.77	1360.61	2148.24	4651.57	2605.7	3998.64	3624.01	1862.09	3131.94	1324.91	1323.61	4132.03	1806.68	2037.59	1488.01	1827.63	74.9831	71.2603	73.498	90.5263	123.162	101.633	78.4017	79.9803
ENSCAFG00000018515	ENSCAFT00000029400; ENSCAFT00000084148	MARCHF2	protein_coding	protein_coding	membrane associated ring-CH-type finger 2 [Source:VGNC Symbol;Acc:VGNC:43015]	0.612	1090	GO:0016567	GO:0008270; GO:0061630	GO:0005783; GO:0005829; GO:0031410	TRUE	0.612692	0.0134928	0.130084	20	52980002	52990470	10469	+	2238.87	5768.18	4858.93	11375.9	7349.43	6622.75	5448.72	5254.33	6910.62	10161.7	5471.2	9167.33	12027.4	6902.24	7762.17	7697.46	2940.06	14392.9	6293.93	14898.3	6843.99	5387.56	154.764	340.001	364.734	295.481	331.73	282.461	245.963	276.136
ENSCAFG00000046637	ENSCAFT00000070047		protein_coding	protein_coding		0.4332	584			GO:0016020; GO:0016021	TRUE	0.611429	0.00218178	0.062528	14	25887130	25893706	6577	-	266.97	244.608	290.119	512.798	433.391	435.168	472.706	227.728	518.645	545.995	453.607	545.598	395.04	585.934	676.497	499.143	531.006	823.472	983.637	757.052	331.908	471.389	34.4444	26.9107	40.6466	24.8601	36.5111	34.6411	39.8272	22.3376
ENSCAFG00000017656	ENSCAFT00000027998	PSTPIP2	protein_coding	protein_coding	proline-serine-threonine phosphatase interacting protein 2 [Source:VGNC Symbol;Acc:VGNC:45128]	0.4587	1114	GO:0007010; GO:0016477	GO:0003779	GO:0005829; GO:0005856; GO:0016020	TRUE	0.61038	0.00691733	0.096472	7	45138807	45203072	64266	+	608.068	493.637	300.719	1848.48	952.352	360.979	642.222	535.45	647.062	702.269	864.053	560.099	795.261	862.183	486.075	846.12	564.585	632.796	1089.36	1371.44	674.965	750.302	41.1278	28.4701	22.087	46.9786	42.06	15.0641	28.3662	27.5338
ENSCAFG00000032342	ENSCAFT00000064873; ENSCAFT00000045078; ENSCAFT00000068202; ENSCAFT00000074257; ENSCAFT00000089270; ENSCAFT00000075373	PDGFD	protein_coding	protein_coding	platelet derived growth factor D [Source:VGNC Symbol;Acc:VGNC:44371]	0.5374	1470	GO:0048008; GO:0051781; GO:0007275; GO:0008284; GO:0070374; GO:0043406; GO:0030335; GO:0014068; GO:0031954	GO:0005161; GO:0008083; GO:0070851	GO:0016020; GO:0005615	TRUE	0.610003	0.205684	0.458886	5	27863591	28089936	226346	+	14.4911	179.773	185.23	271.954	182.231	39.8627	57.151	29.547	71.6746	109.971	4.23141	66.1606	66.056	43.7858	25.0554	87.2288	14.837	6.28605	88.3266	81.688	30.8752	51.6835	0.742766	7.8573	10.3099	5.23779	6.09903	1.26066	1.91297	1.15141
ENSCAFG00000008395	ENSCAFT00000063516; ENSCAFT00000061521; ENSCAFT00000013340	SCARA3	protein_coding	protein_coding	scavenger receptor class A member 3 [Source:VGNC Symbol;Acc:VGNC:45896]	0.5699	4373	GO:0030198	GO:0005201	GO:0016020; GO:0016021; GO:0005783; GO:0005615; GO:0031012	TRUE	0.609661	0.130626	0.362374	25	29917335	29968076	50742	-	16.1631	14.7354	20.6431	60.2112	37.2384	33.2189	16.4672	31.7091	32.8508	239.235	50.7769	41.6902	82.8937	42.9897	72.6608	1.93842	19.5223	44.0023	33.457	13.8064	22.2987	37.426	0.278493	0.216496	0.386239	0.389823	0.418956	0.353146	0.185286	0.415371
ENSCAFG00000007029	ENSCAFT00000011266		protein_coding	protein_coding		0.606	2203	GO:0007186; GO:0007165; GO:0002385; GO:0002720; GO:0002879; GO:0003062; GO:0007193; GO:0032722; GO:0042593; GO:0045760; GO:0045776; GO:0046626; GO:0046885; GO:0071398; GO:0090276	GO:0004930	GO:0016021; GO:0016020; GO:0005886	TRUE	0.609371	0.0555194	0.238347	1	117251598	117258243	6646	-	15.0484	26.5238	5.57921	42.1478	9.50767	54.2576	30.0285	25.9437	24.887	108.041	12.6942	29.0019	19.4282	49.3586	17.5388	11.6305	28.1121	20.9535	56.2078	4.60214	24.014	13.3664	0.514689	0.773549	0.207214	0.541664	0.212333	1.14497	0.670688	0.674606
ENSCAFG00000008093	ENSCAFT00000012931; ENSCAFT00000069181; ENSCAFT00000090543	HPD	protein_coding	protein_coding	4-hydroxyphenylpyruvate dioxygenase [Source:VGNC Symbol;Acc:VGNC:41770]	0.5541	1442	GO:0009072; GO:0055114; GO:0006572	GO:0016701; GO:0003868; GO:0046872	GO:0005789; GO:0000139	TRUE	0.608862	0.074494	0.273777	26	7430933	7440611	9679	+	13.9337	22.1032	15.0639	77.2709	38.823	47.6138	38.7465	35.3123	77.6474	135.052	126.096	96.0684	130.817	56.5235	80.1774	82.3828	30.4548	184.391	80.2969	110.451	42.0245	40.9903	0.728066	0.984819	0.854737	1.51712	1.32459	1.53502	1.32211	1.40279
ENSCAFG00000005585	ENSCAFT00000088890; ENSCAFT00000044861; ENSCAFT00000008996		protein_coding	protein_coding		0.4603	742			GO:0005761; GO:0005840	TRUE	0.608503	3.45282e-05	0.00883998	21	24391538	24455568	64031	-	72.4553	81.7816	80.3407	189.665	131.523	135.09	122.051	95.1269	161.268	133.122	88.0133	116.914	68.6463	138.522	117.761	104.675	97.6117	159.247	208.772	117.355	92.6255	92.6738	7.35758	7.0814	8.85918	7.23691	8.72077	8.46385	8.09356	7.34398
ENSCAFG00000032031	ENSCAFT00000044804; ENSCAFT00000070370; ENSCAFT00000088534; ENSCAFT00000069794	MIX23	protein_coding	protein_coding	mitochondrial matrix import factor 23 [Source:VGNC Symbol;Acc:VGNC:53060]	0.439	574				TRUE	0.607644	0.0121819	0.124095	33	25500540	25524063	23524	-	25.0807	11.0516	18.4114	23.0809	39.6153	33.219	35.8405	28.8263	27.8734	36.6569	16.0793	48.0344	16.8378	53.3391	67.6497	32.9531	46.8535	73.3373	93.6798	46.0214	22.2987	21.3862	3.29113	1.2366	2.62352	1.13805	3.39435	2.68949	3.07123	2.8758
ENSCAFG00000019574	ENSCAFT00000073245; ENSCAFT00000078214; ENSCAFT00000031117; ENSCAFT00000049704; ENSCAFT00000077253; ENSCAFT00000075623	ACOT7	protein_coding	protein_coding	acyl-CoA thioesterase 7 [Source:VGNC Symbol;Acc:VGNC:53259]	0.5603	1251	GO:0015937; GO:0036114; GO:0036116; GO:0051792; GO:1900535; GO:0006631; GO:0006637	GO:0016790; GO:0016787; GO:0000062; GO:0016290; GO:0036042; GO:0042803; GO:0047617	GO:0005654; GO:0005829	TRUE	0.606847	0.0621385	0.249268	5	60153616	60239239	85624	-	775.83	2076.22	979.708	3114.93	926.998	1583.44	1670.94	766.061	1045.25	974.303	781.118	338.054	689.054	3069.78	616.365	940.133	591.915	2120.49	2170.69	1693.59	2313.92	1334.86	46.7281	106.631	64.0768	70.4953	36.4568	58.8424	65.7211	35.0783
ENSCAFG00000044174	ENSCAFT00000083906		protein_coding	protein_coding		0.3333	228	GO:0006614		GO:0016021; GO:0016020; GO:0005783; GO:0005789	FALSE	0.606474	0.130484		JH373298.1	47094	48112	1019	-	0	0	0	0	0	0	0	0	0	19.7768	7.62206	33.7706	7.45235	0	27.0596	0	0	39.574	0	7.63163	0	0	0	0	0	0	0	0	0	0
ENSCAFG00000018916	ENSCAFT00000030021	SOCS1	protein_coding	protein_coding	suppressor of cytokine signaling 1 [Source:VGNC Symbol;Acc:VGNC:46648]	0.7239	594	GO:0060334; GO:0046426; GO:0035556; GO:0001817; GO:0001932; GO:0007259; GO:0010533; GO:0019221; GO:0042509; GO:0042532; GO:0043372; GO:0043377; GO:0045444; GO:0045591; GO:0046425; GO:0046627; GO:0071230	GO:0005159; GO:0019210; GO:0019901	GO:0005737; GO:0005654; GO:0036464	TRUE	0.605642	0.0685315	0.262083	6	31509268	31511557	2290	+	12.2617	9.57803	15.0639	57.2006	17.4307	14.3949	26.1538	8.64792	33.8463	48.2328	15.2331	14.5009	29.7899	63.6885	32.5721	32.9531	21.0841	56.5744	78.9586	5.75268	9.43408	78.4163	1.55536	1.03599	2.07497	2.72636	1.44373	1.1266	2.16646	0.833983
ENSCAFG00000011877	ENSCAFT00000018866	CSTA	protein_coding	protein_coding	cystatin A [Source:VGNC Symbol;Acc:VGNC:39681]	0.3879	464	GO:0010951; GO:0010466; GO:0018149; GO:0030216; GO:0045861; GO:0098609	GO:0004866; GO:0004869; GO:0002020	GO:0005829; GO:0001533; GO:0005615; GO:0005654; GO:0005737	TRUE	0.60555	0.0554456	0.238347	33	25478055	25489121	11067	+	29.5395	12.5251	29.0119	27.095	44.3691	127.339	60.057	18.7372	74.661	69.4552	52.4694	104.226	49.2181	145.687	90.1996	67.8446	54.6624	138.293	119.107	36.8171	36.021	45.4458	4.79683	1.73433	5.11587	1.65326	4.70457	12.7583	6.36864	2.31322
ENSCAFG00000011750	ENSCAFT00000018660	RAB9A	protein_coding	protein_coding	RAB9A, member RAS onco family [Source:VGNC Symbol;Acc:VGNC:45297]	0.4269	1340	GO:0032482; GO:0032880; GO:0045921; GO:0052405	GO:0003924; GO:0005525; GO:0019003	GO:0005764; GO:0005770; GO:0045335	TRUE	0.605387	0.000132557	0.0193206	X	10102387	10124620	22234	+	391.259	366.912	267.244	788.766	561.745	354.335	422.336	314.208	560.455	792.947	475.61	416.902	497.362	566.031	385.854	491.389	403.721	626.51	899.325	571.816	383.367	523.964	22.0003	17.5924	16.3179	16.6653	20.6249	12.293	15.508	13.4321
ENSCAFG00000043730	ENSCAFT00000090176		protein_coding	protein_coding		0.4661	354	GO:0006412	GO:0003735	GO:0005840	TRUE	0.604454	0.0933528	0.307317	25	18586711	18587064	354	-	300.781	197.769	428.899	664.344	654.644	680.981	1003.26	288.209	977.777	557.272	1168.52	1240.36	802.358	918.841	1942.84	1087.19	1081.75	1815.33	2419.34	1466.44	269.014	986.513	64.0201	35.8941	99.1319	53.1324	90.9828	89.4291	139.448	46.6376
ENSCAFG00000009713	ENSCAFT00000015425	TSHB	protein_coding	protein_coding	thyroid stimulating hormone subunit beta [Source:VGNC Symbol;Acc:VGNC:47901]	0.3826	643	GO:0007165	GO:0005179	GO:0005576; GO:0016020; GO:0016021	FALSE	0.604071	0.0330696		17	52681357	52685390	4034	+	2.2294	7.36772	10.6005	16.0563	16.6384	8.85839	21.3105	10.8099	18.9141	23.1517	36.3901	9.9694	16.8378	17.5143	0	9.69209	3.90446	41.907	44.1633	20.7096	22.2987	11.5842	0.261243	0.736189	1.34889	0.706976	1.27309	0.640458	1.63074	0.963036
ENSCAFG00000029336	ENSCAFT00000050040	ODF3B	protein_coding	protein_coding	outer dense fiber of sperm tails 3B [Source:HGNC Symbol;Acc:HGNC:34388]	0.6972	1516			GO:0005856	FALSE	0.603797	0.154147		10	16783169	16786341	3173	+	39.0144	8.84126	2.7896	3.01056	4.75384	36.5408	9.68661	10.8099	10.9503	77.1725	2.53884	7.25047	2.59043	91.5522	27.561	6.78446	4.68535	8.3814	34.7953	5.75268	13.7223	6.23766	1.93908	0.374699	0.150558	0.0562235	0.154277	1.12054	0.314394	0.408465
ENSCAFG00000019044	ENSCAFT00000066895; ENSCAFT00000030248; ENSCAFT00000091821		protein_coding	protein_coding		0.4649	626	GO:0006412; GO:0002181	GO:0003735	GO:0015934; GO:0005840; GO:0016020; GO:0016021; GO:0022625	TRUE	0.602834	0.0112958	0.119325	7	79264098	79268123	4026	+	2363.14	3208.5	3857.51	5225.05	6002.31	3328.02	5484.88	1985.42	7374.07	4594.4	7258.99	7168.42	6104.69	6170.82	5131.04	4412.1	7513.98	6609.53	10444.9	7710.31	1968.23	5605.21	284.436	329.302	504.191	236.312	471.738	247.149	431.116	181.681
ENSCAFG00000009277	ENSCAFT00000014735	DCLRE1B	protein_coding	protein_coding	DNA cross-link repair 1B [Source:VGNC Symbol;Acc:VGNC:39807]	0.5687	1834	GO:0090305; GO:0006303; GO:0031848; GO:0036297; GO:0000723; GO:0010833; GO:0016233; GO:0031627; GO:0031860	GO:0003684; GO:0035312; GO:0008409; GO:0042803; GO:0044877	GO:0005634; GO:0000781; GO:0005654; GO:0005813; GO:0016604	TRUE	0.602721	0.045322	0.216572	17	51711284	51716345	5062	+	365.621	700.67	516.077	2163.59	904.813	1313.26	1013.22	870.557	1264.26	3245.1	1460.68	2311.99	2466.09	1058.82	1793.97	1463.51	738.723	2772.15	1308.84	1382.94	830.199	1219.91	15.0211	24.546	23.0238	33.3999	24.2726	33.2887	27.1835	27.1913
ENSCAFG00000032422	ENSCAFT00000046838	RARRES1	protein_coding	protein_coding	retinoic acid receptor responder 1 [Source:VGNC Symbol;Acc:VGNC:45354]	0.5617	1166				TRUE	0.602684	0.0305592	0.178536	23	51992606	52019311	26706	-	49.0467	39.7857	27.896	26.0915	36.4461	31.0044	99.7721	115.306	99.548	123.476	56.7008	149.541	58.2846	47.7663	25.0554	51.3681	27.3312	69.1465	62.8992	41.4193	24.8717	49.0102	3.16942	2.19228	1.95752	0.633535	1.53783	1.23615	4.21029	5.66479
ENSCAFG00000012304	ENSCAFT00000019561; ENSCAFT00000066116	PPP2R5A	protein_coding	protein_coding	protein phosphatase 2 regulatory subunit B'alpha [Source:VGNC Symbol;Acc:VGNC:44913]	0.3988	1376	GO:0007165; GO:0043666; GO:0006470; GO:0031952; GO:0035307; GO:0090219; GO:1903077	GO:0019888; GO:0072542; GO:0004721; GO:0019900	GO:0000159; GO:0005634; GO:0005829; GO:0005737; GO:0005813; GO:0016020; GO:0030018; GO:0031430	TRUE	0.602525	0.000490079	0.0364271	7	10502930	10565404	62475	+	1618.54	1447.76	1243.05	4766.72	2038.6	1551.32	1768.77	1402.41	1737.11	2436.72	1761.96	1639.51	1795.17	2156.65	1067.36	1604.04	1478.23	1846	2590.91	2154.95	1418.54	1855.26	88.6287	67.5997	73.9147	98.0778	72.8906	52.4121	63.2491	58.3832
ENSCAFG00000014005	ENSCAFT00000022220; ENSCAFT00000065689; ENSCAFT00000063677	ANGPTL1	protein_coding	protein_coding	angiopoietin like 1 [Source:VGNC Symbol;Acc:VGNC:37857]	0.3994	1957	GO:0001525; GO:0007169	GO:0005102	GO:0005615; GO:0062023	FALSE	0.602429	0.00302631		7	20919214	20940792	21579	+	8.36023	6.63094	15.6218	24.0845	19.0153	5.53649	13.5613	2.88264	36.8328	17.3638	6.77025	21.7514	3.88564	11.9416	5.01109	13.5689	14.8369	12.5721	8.02969	6.90321	4.28822	9.80204	0.321882	0.217697	0.653133	0.34843	0.478047	0.13152	0.340965	0.0843784
ENSCAFG00000045261	ENSCAFT00000063719		protein_coding	IG_V_gene		0.5483	321				TRUE	0.602323	0.304526	0.559677	17	37499225	37499545	321	+	6.46826	18.3941	4.75567	0	52.0309	11.5787	21.1012	12.8667	9.63938	53.483	19.3022	5.62497	4.21518	2.3863	37.1001	125.331	9.22795	207.343	42.4029	2.09714	7.56912	13.0828	1.51828	3.68163	1.21218	0	7.97468	1.67688	3.23447	2.29611
ENSCAFG00000016922	ENSCAFT00000026776; ENSCAFT00000077170	PHOSPHO1	protein_coding	protein_coding	phosphoethanolamine/phosphocholine phosphatase 1 [Source:VGNC Symbol;Acc:VGNC:49702]	0.6382	1696	GO:0016311; GO:0035630	GO:0016791; GO:0046872		TRUE	0.602178	0.137889	0.372478	9	25385396	25392242	6847	-	2148.58	4594.51	2088.85	19565.6	5697.47	5169.98	9248.77	4143.79	10143.9	23740.2	11338.5	14907	23993.8	5452.53	23707.5	11084.8	3825.59	19587.3	13642.4	16452.7	7169.04	10158.5	95.4541	174.053	100.773	326.616	165.277	141.713	268.324	139.96
ENSCAFG00000005931	ENSCAFT00000009549; ENSCAFT00000076646; ENSCAFT00000092593; ENSCAFT00000009584	PSMD8	protein_coding	protein_coding	proteasome 26S subunit, non-ATPase 8 [Source:VGNC Symbol;Acc:VGNC:45115]	0.6446	1630	GO:0009966; GO:0007275; GO:0006508; GO:0043161		GO:0016020; GO:0005838; GO:0005634; GO:0005829; GO:0008541	TRUE	0.601719	0.0391482	0.199923	1	114607058	114685985	78928	-	1573.95	2154.32	1354.08	4976.46	2813.48	4417.01	2831.39	2353.67	3289.07	8105.05	4002.06	7255.91	6833.55	2623.96	6010.79	3489.16	1956.13	7243.62	4358.79	6526.99	2542.06	2845.27	72.7567	84.9161	67.9699	86.4375	84.9206	125.976	85.4701	82.7162
ENSCAFG00000013053	ENSCAFT00000088395; ENSCAFT00000020703; ENSCAFT00000036542	RPS17	protein_coding	protein_coding	ribosomal protein S17 [Source:NCBI gene (formerly Entrezgene);Acc:403681]	0.536	664	GO:0006412	GO:0003735	GO:0005840	TRUE	0.601672	0.0189579	0.14775	3	54312195	54406452	94258	-	1570.05	1063.16	1529.26	2451.6	2231.13	2705.12	2824.62	1263.32	3098.92	3654.11	3049.99	5025.48	2845.58	2592.12	4788.09	3476.55	3120.44	4783.67	6438.47	4207.51	1541.18	2525.36	177.974	102.763	188.242	104.422	165.142	189.195	209.091	108.873
ENSCAFG00000028830	ENSCAFT00000043395	H2AC17	protein_coding	protein_coding	H2A clustered histone 17 [Source:VGNC Symbol;Acc:VGNC:83730]	0.7023	393		GO:0046982; GO:0003677	GO:0000786; GO:0005634; GO:0005694	FALSE	0.600862	0.00660941		35	25060862	25061254	393	-	3.14788	6.09311e-36	1.24448	1.46992	0	0	0	1.47638e-30	2.79587	0.00120422	0	1.14568	1.5839	21.6538	3.20802	0	0	2.52255	32.5008	0	0	1.86984	0.603524	9.96124e-37	0.259094	0.105894	0	0	0	2.15198e-31
ENSCAFG00000008021	ENSCAFT00000012803	RPL7	protein_coding	protein_coding	ribosomal protein L7 [Source:NCBI gene (formerly Entrezgene);Acc:477912]	0.4698	1160	GO:0000463	GO:0003735; GO:0003723	GO:0022625	TRUE	0.600433	0.0428514	0.209814	29	21881044	21884731	3688	-	2505.77	1500.07	3986.26	5432.15	5078.73	3474.48	5532.51	1972.09	6877.66	4051.75	5993.12	9632.43	3793.07	5136.07	11164.8	6427.94	6801.53	7166.54	12513.3	8550.47	2530.91	5213.85	162.762	83.0845	281.171	132.582	215.404	139.245	234.674	97.3867
ENSCAFG00000001406	ENSCAFT00000002178; ENSCAFT00000087319	MKLN1	protein_coding	protein_coding	muskelin 1 [Source:VGNC Symbol;Acc:VGNC:43250]	0.4249	1470	GO:0007160; GO:0008360; GO:0031532	GO:0005515; GO:0042802	GO:0000151; GO:0001726; GO:0005654; GO:0005737; GO:0005829; GO:0005938	TRUE	0.600117	0.00109133	0.0472677	14	5636162	5799833	163672	-	366.736	346.283	296.256	870.051	605.322	448.455	499.829	443.205	499.731	916.423	582.242	592.726	582.847	554.089	869.423	464.251	471.659	928.241	857.838	946.891	420.245	435.746	18.7977	15.1349	16.4896	16.757	20.2594	14.1824	16.7304	17.2711
ENSCAFG00000047452	ENSCAFT00000083763		protein_coding	protein_coding		0.4922	384				FALSE	0.599994	0.00814081		2	639803	640186	384	+	0	0	0	0	0	0	0	0	0	24.1448	0	0	0	0	0	0	0	27.026	0	0	0	0	0	0	0	0	0	0	0	0
ENSCAFG00000017258	ENSCAFT00000027332		protein_coding	protein_coding		0.5039	381	GO:0006396; GO:0000387; GO:0006397; GO:0008380	GO:0003723	GO:0005681; GO:0005737; GO:0005634; GO:0005829; GO:0071011; GO:0005685; GO:0071013; GO:0005682; GO:0005686; GO:0005687; GO:0005689; GO:0000243; GO:0034715; GO:0034719; GO:0097526	TRUE	0.599007	0.39841	0.640163	X	60094961	60095341	381	+	0	0	0	63.6433	45.1054	18.943	44.2726	0	62.5424	0	41.5269	0	0	0	86.3205	44.4529	0	0	80.0031	16.5774	6.7569	24.4715	0	0	0	4.72931	5.82453	2.31138	5.71758	0
ENSCAFG00000020212	ENSCAFT00000075542; ENSCAFT00000032194	RPL35	protein_coding	protein_coding	ribosomal protein L35 [Source:VGNC Symbol;Acc:VGNC:45718]	0.5452	1403	GO:0006412	GO:0003735	GO:0005840	TRUE	0.598861	0.00596113	0.0910811	9	58153260	58162327	9068	+	2100.88	2501.01	1722	3550.69	2975.09	5292.41	3088.43	2606.99	4416.3	5085.63	3515.11	7923.9	3646.39	3203.08	4619.22	3439.61	2799.75	6491	5968.61	4005.53	2140.06	2592.22	112.827	114.531	100.424	71.6515	104.328	175.365	108.313	106.442
ENSCAFG00000003191	ENSCAFT00000005134; ENSCAFT00000075491		protein_coding	protein_coding		0.4174	951	GO:0006796	GO:0004427; GO:0000287; GO:0046872; GO:0016787	GO:0005737	FALSE	0.59867	0.0538699		10	64682408	64683655	1248	-	2.5979	2.57794	0	2.35511	0	0	0	0	0	15.4032	2.97951	19.1414	1.42512	1.82319	19.763	3.31475	0.896737	46.6088	2.28996	2.92894	0	0	0.205831	0.174165	0	0.0701133	0	0	0	0
ENSCAFG00000014877	ENSCAFT00000070806; ENSCAFT00000074667; ENSCAFT00000023714; ENSCAFT00000077891; ENSCAFT00000086581; ENSCAFT00000085015; ENSCAFT00000068753; ENSCAFT00000023623; ENSCAFT00000061904	CYP3A26	protein_coding	protein_coding	cytochrome P450 3A26 [Source:NCBI gene (formerly Entrezgene);Acc:415127]	0.4303	2064	GO:0055114; GO:0008202; GO:0070989; GO:0042445; GO:0042448; GO:1901615	GO:0016712; GO:0004497; GO:0020037; GO:0016705; GO:0005506; GO:0046872; GO:0016491; GO:0008395; GO:0050649	GO:0016020; GO:0016021; GO:0005783; GO:0043231	TRUE	0.597524	0.0153624	0.137023	6	9777659	9869352	91694	-	22.2939	27.8623	26.4339	27.095	29.8795	27.6824	41.9274	12.8593	138.479	25.0811	28.9234	11.7555	16.6434	35.2892	21.4792	27.1378	16.3987	31.4302	39.7587	31.6205	32.5905	27.6239	0.813853	0.867309	1.04788	0.371663	0.71223	0.623508	0.999515	0.356895
ENSCAFG00000010603	ENSCAFT00000016853; ENSCAFT00000081412	RGS1	protein_coding	protein_coding	regulator of G protein signaling 1 [Source:VGNC Symbol;Acc:VGNC:45519]	0.3702	990	GO:0008277; GO:0007165; GO:0007186; GO:0009617; GO:0043547; GO:0061737	GO:0005096; GO:0001965	GO:0016020; GO:0005886; GO:0005829; GO:0031234	TRUE	0.596986	0.0947367	0.309953	38	6372558	6376315	3758	-	3.90144	5.1574	8.92673	37.1303	37.2384	7.75109	30.0285	2.16198	30.8599	27.0104	40.6215	31.7208	50.5133	23.0871	25.0554	24.2302	21.0841	69.1465	61.561	4.60214	9.43408	43.6636	0.296783	0.334537	0.737394	1.06131	1.84967	0.363794	1.4917	0.125034
ENSCAFG00000010596	ENSCAFT00000016864; ENSCAFT00000077800; ENSCAFT00000044085		protein_coding	protein_coding		0.6702	4241	GO:0006468; GO:0035556; GO:0042149	GO:0004674; GO:0004672; GO:0005524; GO:0000166; GO:0016740; GO:0106310; GO:0106311	GO:0005634; GO:0005737	TRUE	0.596881	0.0169163	0.141686	31	37456303	37469103	12801	-	94.1917	86.9394	59.6975	181.637	57.8383	90.7985	96.8661	51.8875	66.6971	221.87	57.5471	56.1911	84.1889	192.657	75.1662	75.5984	43.7299	98.4815	46.8399	69.0321	60.8927	43.6637	1.67345	1.31709	1.15173	1.21257	0.670972	0.995308	1.12384	0.700853
ENSCAFG00000044970	ENSCAFT00000078435	CDKN2D	protein_coding	protein_coding	cyclin dependent kinase inhibitor 2D [Source:HGNC Symbol;Acc:HGNC:1790]	0.6281	761	GO:0000079; GO:0000082; GO:0000731; GO:0007050; GO:0007605; GO:0008285; GO:0009411; GO:0030308; GO:0032526; GO:0033280; GO:0042326; GO:0043154; GO:0045736; GO:0048102; GO:1902230; GO:1902807	GO:0005515; GO:0004861; GO:0019901	GO:0005634; GO:0005654; GO:0005737; GO:0005829; GO:0097129	TRUE	0.59528	0.00171599	0.0564799	20	50607674	50609482	1809	+	725.111	1035.16	1177.21	2750.65	1586.99	1082.94	1298.97	1005.32	1405.62	1693.94	1215.26	1711.11	1507.63	1997.43	1500.82	2312.53	944.879	1980.11	2346.01	2810.76	1473.43	1540.7	71.7941	87.396	126.57	102.334	102.6	66.1555	83.988	75.6749
ENSCAFG00000014569	ENSCAFT00000023131; ENSCAFT00000088370	PDCD10	protein_coding	protein_coding	programmed cell death 10 [Source:VGNC Symbol;Acc:VGNC:53465]	0.3426	1491	GO:0001525; GO:0043406; GO:0008284; GO:0010628; GO:0010629; GO:0030335; GO:0032874; GO:0033138; GO:0036481; GO:0042542; GO:0043066; GO:0044319; GO:0045747; GO:0050821; GO:0051683; GO:0071902; GO:0090051; GO:0090168; GO:0090316; GO:1903358; GO:1903588; GO:1990830	GO:0019901; GO:0042803; GO:0047485	GO:0016020; GO:0005737; GO:0005886; GO:0000139; GO:0005794; GO:0005829; GO:0090443	TRUE	0.594718	0.00117275	0.0487541	34	32512112	32553445	41334	-	242.447	206.296	277.286	587.059	438.145	221.46	386.496	193.137	541.541	459.176	406.215	519.315	356.184	412.383	556.231	428.391	471.659	504.979	584.829	555.709	237.567	340.398	12.252	8.88956	15.2164	11.1474	14.4576	6.90501	12.7547	7.42028
ENSCAFG00000047018	ENSCAFT00000074342		protein_coding	protein_coding		0.4349	315	GO:0019752; GO:0055114	GO:0016616; GO:0016491		FALSE	0.593227	0.000501747		16	30009632	30010034	403	+	0	0.195494	0	0	0	0	0	0	0	0	1.00938	36.5069	0	0	0	0	0	12.845	0	0	0	0	0	0.0398741	0	0	0	0	0	0
ENSCAFG00000007203	ENSCAFT00000070727; ENSCAFT00000011551	GGH	protein_coding	protein_coding	gamma-glutamyl hydrolase [Source:VGNC Symbol;Acc:VGNC:41198]	0.4606	1580	GO:0006508; GO:0046900	GO:0008242; GO:0016787; GO:0034722	GO:0005576; GO:0005615; GO:0005773	TRUE	0.592995	0.00812984	0.103885	29	13134232	13165028	30797	-	12245	9967.47	8862.51	29791	22513.9	9190.77	13696.1	13290.4	14055.8	19524.9	24173.5	16821.1	17851.3	25013.7	16845.8	22073.6	20101.5	29377.4	30736.5	39332.3	18232.4	18749	583.944	405.317	458.946	533.824	701.052	270.422	426.521	481.851
ENSCAFG00000006175	ENSCAFT00000010002; ENSCAFT00000075252; ENSCAFT00000009996; ENSCAFT00000061297; ENSCAFT00000073820; ENSCAFT00000080753; ENSCAFT00000077427	CDC25B	protein_coding	protein_coding	cell division cycle 25B [Source:VGNC Symbol;Acc:VGNC:38990]	0.5843	1826	GO:1902751; GO:0006470; GO:0007049; GO:0051301; GO:0035335; GO:0000086; GO:0010971; GO:0110032; GO:0001556; GO:0006468; GO:0007144; GO:0032467; GO:0045860; GO:0045931	GO:0004725; GO:0016787; GO:0004721; GO:0019901	GO:0005634; GO:0005737; GO:0000922; GO:0005813	TRUE	0.592774	0.0197156	0.150431	24	17553316	17561759	8444	-	3516.87	4607.03	4056.64	11341.8	6177.6	6164.33	5402.22	5907.25	6866.82	14134.1	5764.87	11964.2	10701.1	3586.46	9588.72	5691.19	4086.41	16427.6	5884.42	9073.12	7018.09	5157.65	145.119	162.102	181.772	175.854	166.447	156.94	145.57	185.318
ENSCAFG00000016914	ENSCAFT00000026765		protein_coding	protein_coding		0.4961	637	GO:0008150	GO:0003674	GO:0005634; GO:0005829	TRUE	0.592379	0.011554	0.121013	9	25282926	25287280	4355	-	107.278	121.091	68.8134	292.105	140.233	185.123	161.217	111.316	201.023	319.932	155.919	312.614	202.429	144.41	322.947	190.796	152.186	424.612	264.743	224.939	121.373	210.461	12.6894	12.2134	8.83883	12.9828	10.831	13.5104	12.453	10.0104
ENSCAFG00000015726	ENSCAFT00000024904	KMO	protein_coding	protein_coding	kynurenine 3-monooxygenase [Source:VGNC Symbol;Acc:VGNC:42488]	0.4122	1635	GO:0019805; GO:0006569; GO:0034354; GO:0009435; GO:0019363; GO:0043420; GO:0009651; GO:0019674; GO:0070189	GO:0004502; GO:0071949; GO:0016491; GO:0004497; GO:0050660; GO:0016174	GO:0016020; GO:0016021; GO:0031966; GO:0005739; GO:0005741	TRUE	0.591612	0.0118353	0.122796	7	32941487	32994541	53055	+	119.83	71.4668	59.1396	305.07	150.538	83.0474	113.333	82.1552	104.525	119.617	167.564	174.011	150.245	136.93	87.694	67.8446	110.106	106.863	175.315	307.193	122.643	190.694	5.52226	2.80837	2.95953	5.28264	4.52987	2.36132	3.41068	2.87839
ENSCAFG00000007172	ENSCAFT00000011503; ENSCAFT00000073345; ENSCAFT00000061964; ENSCAFT00000072294	MICU2	protein_coding	protein_coding	mitochondrial calcium uptake 2 [Source:VGNC Symbol;Acc:VGNC:43221]	0.4228	1321	GO:0006851; GO:0036444; GO:0051560; GO:0051561; GO:0051562	GO:0005509; GO:0046982	GO:1990246; GO:0005739; GO:0005743; GO:0005758; GO:0034704	TRUE	0.591249	0.000792634	0.0440828	25	16726788	16854067	127280	+	172.221	159.143	227.631	512.798	322.468	177.168	274.131	158.545	343.441	270.104	302.969	295.457	345.822	300.132	308.182	273.317	252.228	490.312	445.647	404.989	195.542	308.319	9.82318	7.74019	14.0991	10.9904	12.0099	6.23489	10.2107	6.87516
ENSCAFG00000011085	ENSCAFT00000017637		protein_coding	protein_coding		0.4926	879				FALSE	0.591103	0.117291		8	2420714	2423384	2671	-	0	6.74111	0	28.8155	20.0312	8.0466	13.5487	4.37455	0	35.802	14.7368	30.3172	0	11.0757	26.4708	10.8146	4.36384	3.01515	20.563	12.0282	19.1779	8.94169	0	0.492731	0	0.928125	1.12118	0.42557	0.758418	0.285086
ENSCAFG00000048606	ENSCAFT00000068083		protein_coding	protein_coding		0.358	891	GO:0045892		GO:0005634; GO:0000791	FALSE	0.591057	0.0463706		X	120512393	120513346	954	+	8.79636	3.88754	5.62172	3.79496	5.16484	0	7.64747	4.74478	5.08175	4.96391	3.3265	3.51994	7.29949	4.83132	6.30159	5.10731	6.87819	84.0512	5.28743	1.54103	2.24281	2.2437	0.743865	0.280327	0.516242	0.120587	0.285191	0	0.42232	0.30505
ENSCAFG00000003658	ENSCAFT00000062993; ENSCAFT00000005878; ENSCAFT00000047295; ENSCAFT00000045414	KEL	protein_coding	protein_coding	Kell metallo-endopeptidase [Source:VGNC Symbol;Acc:VGNC:42333]	0.5596	2317	GO:0006508; GO:0016485; GO:0006874; GO:0008361; GO:0010961; GO:0031133; GO:0042552; GO:0048741; GO:1901380	GO:0004222; GO:0008237; GO:0046872; GO:0016787; GO:0008233	GO:0016020; GO:0016021; GO:0005886; GO:0005654	TRUE	0.590815	0.0737941	0.272714	16	6623824	6645094	21271	+	80.2582	125.988	85.3619	465.633	270.176	220.352	197.606	143.411	206.064	545.995	290.274	493.032	506.429	199.026	571.263	258.779	126.504	660.036	215.463	330.203	159.522	265.546	2.60995	3.49358	3.01439	5.68967	5.73691	4.42119	4.1964	3.5456
ENSCAFG00000029004	ENSCAFT00000047216; ENSCAFT00000088029; ENSCAFT00000071127		protein_coding	protein_coding		0.5396	770	GO:0006749; GO:0098869	GO:0004364; GO:0004602; GO:0016491; GO:0016740	GO:0005739; GO:0005777	TRUE	0.59072	0.0598619	0.245642	16	6411761	6416070	4310	-	345.556	466.377	367.112	860.016	322.469	797.255	458.176	278.174	302.626	696.481	303.815	409.652	481.82	381.335	658.959	97.8901	72.6229	815.092	790.924	700.676	336.196	335.052	33.8141	38.9147	39.0094	31.6217	20.6041	48.1342	29.2781	20.6947
ENSCAFG00000010377	ENSCAFT00000074329; ENSCAFT00000016502; ENSCAFT00000048356; ENSCAFT00000083112; ENSCAFT00000076971	RNF10	protein_coding	protein_coding	ring finger protein 10 [Source:VGNC Symbol;Acc:VGNC:97218]	0.5538	2885	GO:0045893; GO:0051865	GO:0046872; GO:0061630	GO:0005737	TRUE	0.589444	0.0976948	0.31643	26	16426234	16547119	120886	+	8643.92	9746.72	7803.65	37961.1	19707	23575.5	21992.4	14845.6	27630.5	69293.1	29424.4	42809.5	60177	20069	52438.4	21505.8	12920.6	62294.7	19739.6	33782	18050.8	24187.9	225.753	217.06	221.316	372.531	336.072	379.894	375.084	294.77
ENSCAFG00000019351	ENSCAFT00000030754	ELOB	protein_coding	protein_coding	elongin B [Source:VGNC Symbol;Acc:VGNC:40316]	0.6179	403	GO:0006368	GO:0005515; GO:0031625	GO:0030891; GO:0070449; GO:0031462; GO:0031466	TRUE	0.588898	0.000824005	0.0446498	6	38311082	38314508	3427	-	657.672	769.189	602.554	1394.89	926.998	997.676	960.911	783.357	1050.23	1788.47	881.825	1538.01	1284.85	992.744	1292.86	1219.27	794.167	1785.24	1809.36	1634.91	860.216	898.223	122.963	122.63	122.336	97.9953	113.17	115.088	117.322	111.349
ENSCAFG00000041788	ENSCAFT00000065313		protein_coding	protein_coding		0.5423	5322				FALSE	0.588531	0.00811627		33	29084534	29111802	27269	-	2.2294	0.736772	3.34752	15.0528	5.54614	1.1073	6.78063	10.8099	4.9774	17.3638	10.1554	3.62524	6.47607	21.4949	0	2.90763	4.68535	2.09535	6.69141	20.7096	0.857643	1.78219	0.0315632	0.00889457	0.0514648	0.0800778	0.0512712	0.00967246	0.0626897	0.116353
ENSCAFG00000044566	ENSCAFT00000073539	FAHD1	protein_coding	protein_coding	fumarylacetoacetate hydrolase domain containing 1 [Source:HGNC Symbol;Acc:HGNC:14169]	0.6298	678		GO:0003824; GO:0008948; GO:0018773; GO:0034545	GO:0005654; GO:0005739; GO:0005829	TRUE	0.588452	0.0816679	0.285639	6	39070562	39083971	13410	-	98.6507	150.301	92.6148	431.513	135.484	218.138	146.268	113.864	202.082	723.492	166.717	654.355	417.059	159.221	471.042	281.071	153.055	375.068	172.638	230.107	167.24	223.665	10.9633	14.243	11.1767	18.0191	9.83142	14.9571	10.615	9.62032
ENSCAFG00000001011	ENSCAFT00000001553		protein_coding	protein_coding		0.4744	468	GO:0006412; GO:0000027	GO:0003735; GO:0003723; GO:0019843	GO:0005840; GO:0022625	FALSE	0.587931	0.0231396		13	21926243	21927558	1316	+	4.07245	0	4.66842	3.0698	1.63118	3.42652	4.99188	0.747173	3.02793	0	3.44591	4.67397	1.3106	18.1223	2.52917	5.91759	9.7606	10.6093	22.2549	35.196	7.91642	2.77043	0.65566	0	0.81618	0.185709	0.171479	0.340373	0.524831	0.091455
ENSCAFG00000003029	ENSCAFT00000004871	CXCL8	protein_coding	protein_coding	C-X-C motif chemokine ligand 8 [Source:VGNC Symbol;Acc:VGNC:39749]	0.3314	2049	GO:0042119; GO:0030593; GO:0006952; GO:0006935; GO:0006955; GO:0006954; GO:0002237; GO:0007050; GO:0010628; GO:0010629; GO:0030155; GO:0031328; GO:0031623; GO:0034976; GO:0035556; GO:0044344; GO:0045091; GO:0045744; GO:0045766; GO:0048566; GO:0050930; GO:0060354; GO:0071222; GO:0071347; GO:0071356; GO:2000535	GO:0005153; GO:0008009; GO:0005125	GO:0005576; GO:0005615	TRUE	0.587011	0.0748125	0.274495	13	62434422	62438354	3933	+	431.945	212.927	171.282	1296.55	267.007	155.022	225.698	306.28	240.906	391.65	294.506	508.439	358.774	860.59	308.182	269.44	687.184	641.177	591.52	791.568	472.562	937.431	15.8838	6.67661	6.8396	17.915	6.41118	3.51721	5.41985	8.56267
ENSCAFG00000031458	ENSCAFT00000064697; ENSCAFT00000044210; ENSCAFT00000016365		protein_coding	protein_coding		0.5429	912	GO:0006450; GO:0006412; GO:0032543; GO:0070681; GO:0022900; GO:1902600; GO:0050790; GO:0006123	GO:0004129; GO:0000166; GO:0005524; GO:0016874; GO:0016884; GO:0050567; GO:0030234	GO:0005751; GO:0005743; GO:0016020; GO:0005739; GO:0030956	TRUE	0.5865	0.00744319	0.0998796	26	16346534	16362298	15765	+	1144.23	1189.15	935.077	2699.47	1537.87	2056.26	1980.91	1149.45	1971.05	3740.94	1937.98	2944.6	2630.58	1746.65	2991.62	1887.05	1443.87	4276.6	2636.42	2317.18	1456.28	1808.03	94.4617	83.7096	83.8264	83.7376	82.8986	104.736	106.792	72.1429
ENSCAFG00000020204	ENSCAFT00000071250; ENSCAFT00000049941; ENSCAFT00000032179; ENSCAFT00000032180	GBP1	protein_coding	protein_coding	guanylate binding protein 1 [Source:HGNC Symbol;Acc:HGNC:4182]	0.4386	2274	GO:0071346; GO:0032703; GO:0050848; GO:0050860; GO:0070373; GO:0071347; GO:0071356; GO:0072665; GO:1900025; GO:1903076; GO:1903077	GO:0003924; GO:0005525; GO:0003779; GO:0019003; GO:0019899; GO:0019955; GO:0030507; GO:0042802; GO:0042803; GO:0051879	GO:0031410; GO:0005737; GO:0005794; GO:0005829; GO:0012506; GO:0015629	TRUE	0.585837	0.000743203	0.0436859	6	59273592	59393229	119638	+	2186.48	2728.27	2460.99	5461.15	4944.77	2554.53	3704.16	2194.41	4698.67	3557.65	4038.46	4035.8	3451.75	4085.62	3788.39	3266.24	4852.46	3719.25	7455.57	4534.26	2171.55	3210.61	72.4476	77.0839	88.5485	67.9929	106.983	52.2238	80.1495	55.2789
ENSCAFG00000016564	ENSCAFT00000026231		protein_coding	protein_coding		0.4461	807	GO:0031110; GO:0007049; GO:0051301	GO:0051010; GO:0008017; GO:0005515	GO:0005815; GO:0005737; GO:0005856; GO:0005874	TRUE	0.58509	0.543427	0.748723	6	672804	673610	807	-	0	0	1.12122	1.72197	114.026	30.4608	108.42	0	182.602	0	213.913	0	1.99388	0	174.254	170.153	0	3.08039	268.819	249.022	52.3175	71.9441	0	0	0.113679	0.0604118	6.95166	1.75475	6.61056	0
ENSCAFG00000028512	ENSCAFT00000049889		protein_coding	protein_coding		0.5109	1977		GO:0016491		FALSE	0.58406	0.0184865		31	29108350	29136500	28151	-	0	1.72882e-251	5.1238	11.2593	6.31175	3.05947	2.20049	3.40092	11.8511	5.14019	11.6674	5.26978	3.66762	41.7195	8.56467	2.09808	3.6766	13.4353	2.82095	9.8674	3.81921	7.11118	0	5.61837e-253	0.212054	0.16124	0.157072	0.0719426	0.0547663	0.0985422
ENSCAFG00000002541	ENSCAFT00000004010		protein_coding	protein_coding		0.5659	1237	GO:0010468	GO:0003676	GO:0005634; GO:1990124	TRUE	0.583161	0.00031206	0.0289965	15	646584	666329	19746	-	3008.74	3164.81	3098.22	6437.51	4502.68	3114.43	3924.98	2848.85	4643.39	3110.73	3995.62	6987.18	4994.97	3826.47	3724.01	3885.47	3487.12	6900.57	5540.71	7173.93	3337.44	3795.71	183.267	164.379	204.93	147.339	179.085	117.046	156.124	131.926
ENSCAFG00000017532	ENSCAFT00000027792; ENSCAFT00000060792; ENSCAFT00000027790; ENSCAFT00000072829; ENSCAFT00000083954; ENSCAFT00000064905; ENSCAFT00000075436	SEPTIN4	protein_coding	protein_coding	septin 4 [Source:VGNC Symbol;Acc:VGNC:55818]	0.5505	1411	GO:0034613; GO:0061640; GO:0017157	GO:0005525; GO:0000166; GO:0003924; GO:0060090	GO:0005856; GO:0005940; GO:0015630; GO:0032153; GO:0031105; GO:0008021; GO:0097227	TRUE	0.583134	0.0794858	0.282418	9	33138165	33157996	19832	-	459.255	754.454	467.538	2917.23	870.744	1823.72	1788.15	798.491	2423.99	3891.42	1896.51	2776.93	3096.85	1152.76	3167	1823.08	844.923	3151.41	1832.1	2320.63	1883.38	1489.02	24.5243	34.3537	27.1114	58.5347	30.3613	60.0868	62.3559	32.4172
ENSCAFG00000047832	ENSCAFT00000060443		protein_coding	protein_coding		0.577	1260		GO:0016746; GO:0016747		TRUE	0.582562	8.15053e-05	0.0144465	7	79024305	79043515	19211	+	60.751	64.8359	78.1089	156.549	104.584	52.043	118.177	79.9932	117.467	125.405	80.3967	92.4435	123.045	98.7171	75.1663	82.3828	67.1567	98.4814	147.211	104.699	58.3198	73.9608	3.63289	3.30607	5.07214	3.51763	4.08369	1.92017	4.6149	3.63676
ENSCAFG00000016120	ENSCAFT00000025613	SPTB	protein_coding	protein_coding	spectrin beta, erythrocytic [Source:VGNC Symbol;Acc:VGNC:46774]	0.5895	7484	GO:0007010; GO:0051693	GO:0005543; GO:0005200; GO:0003779; GO:0005515; GO:0030506; GO:0051015	GO:0008091; GO:0005737; GO:0005856; GO:0005829; GO:0014731; GO:0032991	TRUE	0.582442	0.101176	0.322199	8	39158795	39221193	62399	-	58.5216	186.403	107.679	572.006	251.953	410.808	297.379	284.661	369.323	987.808	396.06	657.98	773.243	281.821	478.559	342.131	168.673	471.454	175.315	530.397	135.508	314.556	0.589185	1.60025	1.17722	2.1639	1.65632	2.55183	1.95514	2.17884
ENSCAFG00000018737	ENSCAFT00000029742	APCDD1	protein_coding	protein_coding	APC down-regulated 1 [Source:VGNC Symbol;Acc:VGNC:37980]	0.6315	2011	GO:0030178; GO:0001942	GO:0017147; GO:0042802	GO:0005886; GO:0016020; GO:0016021; GO:0005887	TRUE	0.581861	0.0152662	0.13698	7	76336547	76367267	30721	+	756.322	404.488	414.535	1883.61	605.322	291.219	463.988	691.833	476.835	598.087	684.642	792.114	734.386	960.9	353.282	659.062	420.12	651.654	1145.57	926.181	565.187	802.876	28.3376	12.9229	16.8659	26.5184	14.8092	6.73218	11.3526	19.707
ENSCAFG00000004800	ENSCAFT00000007728		protein_coding	protein_coding		0.45	360	GO:0006412	GO:0003735; GO:0003723	GO:0015935; GO:0005840; GO:0022627	FALSE	0.581663	0.00610495		22	9382811	9383170	360	-	1.12884	0.740308	0	31.2085	7.16996	0	4.86556	0	3.99352	7.73363	2.54701	6.35641	3.891	2.40172	0	4.86796	4.73294	2.09736	9.40999	4.62415	1.71843	7.15456	0.236265	0.132123	0	2.45437	0.979876	0	0.665016	0
ENSCAFG00000012888	ENSCAFT00000036134; ENSCAFT00000020464; ENSCAFT00000064159	RSRP1	protein_coding	protein_coding	arginine and serine rich protein 1 [Source:VGNC Symbol;Acc:VGNC:54772]	0.5825	1097				TRUE	0.581575	0.00560218	0.0884595	2	74545264	74549832	4569	+	943.592	800.134	786.109	3189.18	1941.94	635.589	1160.46	1153.78	1583.81	1925.45	1902.44	1097.54	1534.83	2125.61	979.668	1448	1420.44	1751.71	1441.33	1380.64	915.106	1554.07	64.8107	46.8623	58.6324	82.3081	87.0938	26.935	52.0504	60.2486
ENSCAFG00000045108	ENSCAFT00000089807		protein_coding	protein_coding		0.3891	2439				TRUE	0.580625	0.487649	0.708404	3	21719296	21721734	2439	+	1.76018	0	0	90.4389	1.71358	0	0	2.02905	176.929	2.3648	42.9145	64.2216	190.578	0	14.5887	0	5.38299	61.6695	23.4463	53.767	89.0165	1.97763	0.0543769	0	0	1.04982	0.0345661	0	0	0.0476554
ENSCAFG00000006868	ENSCAFT00000011036	IGFLR1	protein_coding	protein_coding	IGF like family receptor 1 [Source:VGNC Symbol;Acc:VGNC:41909]	0.6598	1593			GO:0005886	TRUE	0.580618	0.00541174	0.0880229	1	116891642	116893621	1980	+	656	744.876	615.944	1646.78	908.775	713.1	734.245	461.943	635.116	1228.97	566.162	643.479	664.445	793.718	623.88	1117.5	708.269	1223.68	1841.47	1354.18	1204.99	714.658	31.0282	30.0425	31.6364	29.2677	28.0671	20.8105	22.6791	16.6113
ENSCAFG00000023446	ENSCAFT00000069718; ENSCAFT00000002026; ENSCAFT00000048061	FBP2	protein_coding	protein_coding	fructose-bisphosphatase 2 [Source:VGNC Symbol;Acc:VGNC:49894]	0.5238	1304	GO:0005975; GO:0006094; GO:0016311; GO:0005986; GO:0006000; GO:0006002; GO:0030388	GO:0042132; GO:0042578; GO:0016791; GO:0046872; GO:0016787; GO:0042802	GO:0005829; GO:0005737; GO:0005886	FALSE	0.579795	0.263431		1	72136106	72184795	48690	+	13.9337	41.9959	1.67376	38.1337	6.33845	11.073	3.87464	29.547	9.9548	90.6776	4.23141	1.81262	0	11.9416	52.6164	9.69209	5.46624	6.28605	120.445	5.75267	28.3022	1.78219	0.805115	2.06917	0.105021	0.827945	0.239146	0.394761	0.146203	1.29798
ENSCAFG00000003772	ENSCAFT00000077968; ENSCAFT00000073250; ENSCAFT00000006070	SNX3	protein_coding	protein_coding	sorting nexin 3 [Source:VGNC Symbol;Acc:VGNC:46636]	0.4631	1140	GO:0032456; GO:0034499	GO:0035091; GO:0032266	GO:0030904; GO:0031901	TRUE	0.579701	0.00112808	0.0477817	12	65252175	65294611	42437	-	3253.24	3303.69	2115.08	7804.37	4451.97	3820.18	3338.01	3203.32	4461.74	5220.71	5006.6	4408.73	5025.43	5556.82	4547.56	4000.89	4000.51	7197.53	8215.71	6704.17	3301.07	4443	215.021	186.192	151.804	193.822	192.134	155.785	144.073	160.964
ENSCAFG00000020252	ENSCAFT00000055430; ENSCAFT00000089498; ENSCAFT00000079469; ENSCAFT00000032259; ENSCAFT00000059905	NQO1	protein_coding	protein_coding	NAD(P)H quinone dehydrogenase 1 [Source:VGNC Symbol;Acc:VGNC:53429]	0.5346	965		GO:0003955	GO:0005829	TRUE	0.578288	0.0178648	0.14409	5	79978865	79989860	10996	+	324.377	277.763	169.608	1109.89	331.976	197.1	325.47	265.924	226.969	320.266	457.837	283.675	388.564	449.8	172.883	381.868	295.177	383.449	592.858	555.709	319.044	391.191	25.3169	18.4856	14.3748	32.5494	16.9183	9.4913	16.5884	15.7791
ENSCAFG00000046934	ENSCAFT00000061261	RPL34	protein_coding	protein_coding	ribosomal protein L34 [Source:HGNC Symbol;Acc:HGNC:10340]	0.4829	555	GO:0006412	GO:0003735	GO:0005840; GO:0022626	TRUE	0.577775	0.0417317	0.206881	32	28989880	28994375	4496	+	416.527	148.513	262.908	468.629	399.123	458.429	582.436	227.063	601.054	1071.07	705.144	826.032	463.066	522.91	1053.79	744.618	685.404	971.49	1343.9	940.477	424.82	594.291	56.5482	17.1925	38.759	23.906	35.381	38.3996	51.6365	23.4361
ENSCAFG00000028584	ENSCAFT00000076844; ENSCAFT00000049569	NMUR1	protein_coding	protein_coding	neuromedin U receptor 1 [Source:VGNC Symbol;Acc:VGNC:59087]	0.6088	1346	GO:0007186; GO:0007165; GO:0007218; GO:0006816; GO:0006821; GO:0006939; GO:0007200; GO:0007202; GO:0019722; GO:0048016	GO:0001607; GO:0004930; GO:0008188; GO:0042924	GO:0016021; GO:0016020; GO:0005886	FALSE	0.577477	0.0215485		25	43399597	43411087	11491	-	7.24553	8.10449	6.69505	21.0739	5.54614	1.1073	15.4986	7.92726	7.96384	40.5155	2.53884	0.906309	2.59043	23.8832	5.01109	3.87684	7.02802	8.3814	9.36797	4.60214	17.1529	2.67328	0.405597	0.386855	0.406977	0.443271	0.202723	0.0382443	0.566563	0.337373
ENSCAFG00000015287	ENSCAFT00000047308; ENSCAFT00000024291	PSMA3	protein_coding	protein_coding	proteasome 20S subunit alpha 3 [Source:VGNC Symbol;Acc:VGNC:45090]	0.4483	1019	GO:0051603; GO:0052548; GO:0006511; GO:0010499; GO:0043161	GO:0031625; GO:0004175	GO:0005839; GO:0005737; GO:0005634; GO:0000502; GO:0019773; GO:0045202	TRUE	0.577311	0.00629938	0.0921004	8	33616480	33642404	25925	+	254.708	200.402	362.648	415.457	512.622	265.751	402.963	201.785	471.857	434.095	459.531	617.196	322.508	403.626	701.553	427.421	497.428	622.319	900.663	608.633	256.435	359.111	18.8338	12.6356	29.1188	11.5431	24.7503	12.1241	19.4577	11.3435
ENSCAFG00000015445	ENSCAFT00000024495		protein_coding	protein_coding		0.5096	628	GO:0006412	GO:0003735; GO:0003723	GO:0005840	TRUE	0.577249	0.245006	0.500926	3	14889837	14890519	683	-	0	626.79	448.753	914.698	1064.29	1026.62	1040.2	605.556	1637.3	1434.3	1039.85	2216.39	1386.73	779.006	2821.77	1177.88	833.781	2314.17	1841.03	1150.94	560.621	1040.9	0	64.1253	58.4669	41.2371	83.379	75.997	81.4999	55.2366
ENSCAFG00000029889	ENSCAFT00000050158; ENSCAFT00000089573	SRP14	protein_coding	protein_coding	signal recognition particle 14 [Source:NCBI gene (formerly Entrezgene);Acc:403930]	0.4926	540	GO:0006614; GO:0045047	GO:0030942; GO:0008312; GO:0003723	GO:0005786; GO:0048500; GO:0005737	TRUE	0.57682	0.00122355	0.0494324	30	7256170	7259146	2977	-	330.966	243.024	350.78	679.486	475.871	337.783	464.04	303.683	528.435	469.528	565.39	584.336	431.761	502.439	566.169	522.149	531.641	779.288	934.528	839.672	345.036	473.165	46.1377	28.8883	53.1008	35.5922	43.3163	29.0529	42.2436	32.1852
ENSCAFG00000016376	ENSCAFT00000085531; ENSCAFT00000071094; ENSCAFT00000025970	DHRS3	protein_coding	protein_coding	dehydrogenase/reductase 3 [Source:VGNC Symbol;Acc:VGNC:39934]	0.6202	1631	GO:0042572; GO:0055114; GO:0001523; GO:0003151; GO:0030278; GO:0048387; GO:0060021; GO:0060349; GO:0060411; GO:0048385	GO:0004745; GO:0016491; GO:0016616	GO:0016020; GO:0016021; GO:0005811	TRUE	0.576398	0.0118934	0.122891	2	83826374	83865426	39053	+	16.1631	25.787	7.81089	63.2217	21.3923	8.85839	21.3105	16.5752	16.9232	30.869	31.3124	25.3767	14.2474	21.4949	7.51663	9.69209	10.9325	10.4767	24.0891	46.0214	12.007	27.6239	0.74669	1.01581	0.391839	1.09744	0.645297	0.252492	0.642898	0.582152
ENSCAFG00000001382	ENSCAFT00000002131; ENSCAFT00000060028	MAPK13	protein_coding	protein_coding	mitogen-activated protein kinase 13 [Source:VGNC Symbol;Acc:VGNC:42994]	0.6008	1252	GO:0000165; GO:0006468; GO:0016310; GO:0035556; GO:0006970; GO:0018105; GO:0032755; GO:0034644; GO:0051403; GO:0070301; GO:0071347; GO:0072709; GO:0072740; GO:1903936	GO:0004707; GO:0004672; GO:0005524; GO:0000166; GO:0016301; GO:0016740; GO:0004674; GO:0106310; GO:0106311	GO:0005634; GO:0005737	TRUE	0.575803	0.0031801	0.0727093	12	5239750	5248196	8447	+	2138.55	2017.28	1429.39	4476.7	3276.98	1416.24	2719.04	2775.98	2311.5	1794.26	2926.44	2372.72	2993.24	4306.93	1656.16	2049.88	2314.57	4523.87	4390.9	4094.76	2890.26	2940.61	128.702	103.521	93.4134	101.233	128.774	52.5871	106.859	127.012
ENSCAFG00000046564	ENSCAFT00000063582; ENSCAFT00000078203		protein_coding	protein_coding		0.5506	513		GO:0003824		TRUE	0.575248	0.00925159	0.108803	11	19551063	19555395	4333	-	642.62	446.483	502.128	1051.69	971.37	790.611	960.911	504.461	818.285	997.454	963.071	1135.59	632.065	995.133	1428.16	1202.79	1170.55	1397.6	2109.13	1848.91	697.264	888.421	94.3857	55.9184	80.0864	58.0417	93.1589	71.6462	92.1653	56.3304
ENSCAFG00000028960	ENSCAFT00000001160		protein_coding	protein_coding		0.4577	555	GO:0006412; GO:0002181	GO:0003735	GO:0015934; GO:0005840; GO:0022625	TRUE	0.57468	0.643716	0.812968	13	12340872	12341426	555	+	0	0	0	2092.68	878.849	3.83218	1306.61	152.795	2641.12	2.47145	2553.25	4806.68	3139.99	0	3605.65	1087.07	0	2.6912	5.2627	3444.3	735.181	988.054	0	0	0	106.753	77.9074	0.320997	115.839	15.7706
ENSCAFG00000048540	ENSCAFT00000062867		protein_coding	protein_coding		0.3884	2508				FALSE	0.574107	0.40836		33	4174999	4177506	2508	+	6.07867	13.6393	1.87778	22.7022	1.91717	2.96074	2.66544	3.8479	98.7923	2.42084	5.37321	1.4845	161.833	2.75708	0	1.99536	6.65906	0	2.23283	170.446	1.96365	7.8547	0.182621	0.349406	0.0612601	0.256278	0.0376088	0.0548807	0.052293	0.0878877
ENSCAFG00000008540	ENSCAFT00000013560; ENSCAFT00000048340	MYL9	protein_coding	protein_coding	myosin light chain 9 [Source:VGNC Symbol;Acc:VGNC:43547]	0.5788	875		GO:0005509		TRUE	0.573006	0.10488	0.327473	24	25322800	25329932	7133	+	748.519	1419.76	2236.15	5292.56	1806.45	2792.6	1689.34	2265.03	2088.51	1798.14	859.819	1272.45	2468.68	2627.95	1240.24	1607.91	488.057	1679.89	2232.26	7122.97	4542.94	1568.32	64.4193	104.19	208.98	171.151	101.514	148.286	94.9431	148.201
ENSCAFG00000043777	ENSCAFT00000079517		protein_coding	protein_coding		0.3924	3828				FALSE	0.572253	0.00771723		31	28646555	28650382	3828	-	0	0	0	0	0	0	0	0	0	0	0	44.5504	0	0	0	0	0	0	2.97932e-08	0	0	0	0	0	0	0	0	0	0	0
ENSCAFG00000018862	ENSCAFT00000029949	PTPN2	protein_coding	protein_coding	protein tyrosine phosphatase non-receptor type 2 [Source:VGNC Symbol;Acc:VGNC:45172]	0.4668	2020	GO:0006470; GO:0016311; GO:0000122; GO:0008285; GO:0008286; GO:0010804; GO:0010888; GO:0030183; GO:0030217; GO:0030218; GO:0035335; GO:0042059; GO:0042532; GO:0042593; GO:0045650; GO:0045722; GO:0046627; GO:0050728; GO:0050860; GO:0050922; GO:0060336; GO:0060339; GO:0061099; GO:0070104; GO:0070373; GO:1902202; GO:1902206; GO:1902215; GO:1902227; GO:1902233; GO:1902237; GO:1903899; GO:2000587	GO:0004725; GO:0016791; GO:0016787; GO:0004721; GO:0005178; GO:0019901; GO:0019905; GO:0030971; GO:0097677	GO:0005783; GO:0005634; GO:0005654; GO:0005793; GO:0005829; GO:0005886	TRUE	0.57199	0.00131892	0.0499297	7	78160589	78252719	92131	-	307.657	290.288	336.984	838.942	509.453	282.361	382.621	247.907	460.907	457.247	450.222	546.504	415.764	590.711	573.769	472.974	559.118	563.649	742.746	660.407	255.578	423.27	11.4758	9.23304	13.6496	11.7585	12.4082	6.49831	9.32006	7.03023
ENSCAFG00000008404	ENSCAFT00000013347; ENSCAFT00000039007	CLU	protein_coding	protein_coding	clusterin [Source:VGNC Symbol;Acc:VGNC:39369]	0.5188	1634	GO:0000902; GO:0001774; GO:0002434; GO:0009615; GO:0017038; GO:0031333; GO:0031334; GO:0032286; GO:0032436; GO:0032760; GO:0042127; GO:0043065; GO:0045429; GO:0048260; GO:0050821; GO:0051092; GO:0051131; GO:0051788; GO:0060548; GO:0061077; GO:0061518; GO:1900221; GO:1901214; GO:1901216; GO:1902004; GO:1902230; GO:1902430; GO:1902847; GO:1902949; GO:1902998; GO:1903573; GO:1905892; GO:1905895; GO:…	GO:0001540; GO:0005102; GO:0031625; GO:0044877; GO:0048156; GO:0050750; GO:0051082; GO:0051787	GO:0005615; GO:0005634; GO:0005737; GO:0005739; GO:0005743; GO:0005829; GO:0005856; GO:0009986; GO:0016020; GO:0032991; GO:0034366; GO:0043231; GO:0045202; GO:0048471; GO:0071944; GO:0097418; GO:0097440; GO:0099020	TRUE	0.571438	0.129866	0.360875	25	29982811	29999563	16753	+	18.9499	37.5753	13.948	39.1372	11.0923	33.2189	36.8091	13.6925	18.9141	11.5759	11.0017	8.15678	23.3138	19.9026	25.0554	51.3681	65.5949	58.6698	100.371	155.322	11.1494	28.515	0.873822	1.47747	0.698429	0.678122	0.333984	0.945107	1.10842	0.480025
ENSCAFG00000017151	ENSCAFT00000049052; ENSCAFT00000027164	RPS4X	protein_coding	protein_coding	ribosomal protein S4 X-linked [Source:NCBI gene (formerly Entrezgene);Acc:403893]	0.5175	1546	GO:0006412	GO:0003735; GO:0003723; GO:0019843	GO:0005840; GO:0022627	TRUE	0.571045	0.00954631	0.109654	X	56182729	56296274	113546	-	18297	20381.8	15425.2	32883.9	28715.2	37027.6	16818.8	18278	27544.2	32512.3	21809.6	52930.2	30798.6	16694.5	30536.2	20997.4	15350.3	51191.3	33887.6	32250.9	17214.5	16720.4	891.742	847.034	816.362	602.204	913.816	1113.43	535.289	677.254
ENSCAFG00000013273	ENSCAFT00000021059; ENSCAFT00000046775	E2F2	protein_coding	protein_coding	E2F transcription factor 2 [Source:VGNC Symbol;Acc:VGNC:40164]	0.6366	1569	GO:0006355; GO:0045944; GO:0051726; GO:0072332; GO:1903671; GO:1990086; GO:0006357	GO:0003700; GO:0046983; GO:0000977; GO:0000987; GO:0001228; GO:0008134; GO:0043565; GO:1990837; GO:0003677; GO:0000978	GO:0005667; GO:0005634; GO:0090575	TRUE	0.569856	0.000502967	0.0365717	2	75901058	75923255	22198	+	397.947	360.281	549.552	933.273	743.183	637.803	428.148	472.032	668.962	933.787	614.4	721.422	738.272	789.737	633.903	524.342	365.457	1028.82	670.479	759.353	509.44	368.913	19.1105	14.7532	28.6581	16.8405	23.304	18.8978	13.4268	17.2338
ENSCAFG00000017952	ENSCAFT00000028541	ACSM3	protein_coding	protein_coding	acyl-CoA synthetase medium chain family member 3 [Source:VGNC Symbol;Acc:VGNC:54007]	0.4295	1958	GO:0006637; GO:0006633	GO:0000166; GO:0004321; GO:0015645; GO:0018729; GO:0047760	GO:0005759; GO:0005739	FALSE	0.568612	0.102417		6	24558142	24582728	24587	-	1.67205	2.21031	0	0	6.33845	0	12.5926	0.72066	14.9322	40.5155	22.0033	0	9.0665	9.55327	2.50554	4.84605	0	6.28605	8.02969	17.258	1.71529	10.6931	0.0643435	0.0725285	0	0	0.159268	0	0.316449	0.0210838
ENSCAFG00000014965	ENSCAFT00000090491; ENSCAFT00000088450; ENSCAFT00000023750	GCH1	protein_coding	protein_coding	GTP cyclohydrolase 1 [Source:VGNC Symbol;Acc:VGNC:41145]	0.6019	944	GO:0046654; GO:0008152; GO:0006729; GO:0035998; GO:0008217; GO:0010460; GO:0014916; GO:0032496; GO:0034341; GO:0034612; GO:0042416; GO:0042559; GO:0050884; GO:0051000; GO:2000121	GO:0003934; GO:0016787; GO:0003824; GO:0005525; GO:0008270; GO:0003924; GO:0042802; GO:0042803; GO:0051019	GO:0005737; GO:0005634; GO:0005654; GO:0005829; GO:0031410; GO:0031965; GO:0032991	TRUE	0.568476	0.0570641	0.240289	8	30732608	30784156	51549	-	22.8513	33.1547	20.643	91.3202	76.0614	52.043	44.5584	39.6363	45.7921	183.285	57.5471	61.629	62.1703	78.8145	177.894	81.4135	35.921	146.674	52.193	90.8923	43.7398	49.9013	1.82335	2.25581	1.78865	2.73796	3.96288	2.56212	2.32178	2.40445
ENSCAFG00000014657	ENSCAFT00000023267		protein_coding	protein_coding		0.5407	381	GO:0006412	GO:0003735	GO:0005840	FALSE	0.56843	0.0456191		23	10594664	10595044	381	+	0	0	0	0	0	0	0	0	0	17.3667	0	8.03377	5.31523	0	16.4028	0	0	33.5166	0	13.3959	0	0	0	0	0	0	0	0	0	0
ENSCAFG00000001553	ENSCAFT00000002425	TXN2	protein_coding	protein_coding	thioredoxin 2 [Source:VGNC Symbol;Acc:VGNC:48009]	0.5763	498	GO:0006662; GO:0045454	GO:0015035	GO:0005730; GO:0005739	TRUE	0.568049	0.036357	0.193867	10	27948571	27959910	11340	+	426.929	548.895	357.069	1236.34	604.529	932.345	757.493	705.526	901.905	1931.24	937.68	1508.1	1668.24	633.7	1190.13	1029.3	626.275	2309.08	1079.99	991.761	593.489	626.439	64.5945	70.8153	58.6658	70.2873	59.7235	87.0352	74.8429	81.1551
ENSCAFG00000037735	ENSCAFT00000065993; ENSCAFT00000083764; ENSCAFT00000057791		protein_coding	protein_coding		0.5318	718	GO:0007015	GO:0003785; GO:0003779	GO:0005737; GO:0005856	TRUE	0.567937	0.00101521	0.0470017	X	9363162	9537788	174627	+	8475.12	7587.12	8574.54	19537.3	11277.7	14061.1	13882.2	7096.52	14693.5	13937.1	14384.6	15838.1	12212.5	15070.5	13230.8	13805.3	12258.3	23246.9	24224.1	15635.4	11199	12542.6	889.386	678.922	977.121	770.389	772.777	910.42	951.339	566.178
ENSCAFG00000019712	ENSCAFT00000031346	UBAC1	protein_coding	protein_coding	UBA domain containing 1 [Source:VGNC Symbol;Acc:VGNC:48042]	0.5987	2372	GO:0016567	GO:0005515	GO:0005737	TRUE	0.567553	0.0225159	0.158472	9	49423408	49444585	21178	+	1003.79	1145.68	980.824	2617.18	1511.72	2025.25	1483.99	1305.84	1654.49	3825.82	1970.99	3974.17	2831.34	1496.68	3056.76	1322.97	1101.06	3641.72	1991.36	2023.79	1329.35	1513.08	31.8856	31.0324	33.8328	31.2384	31.3555	39.6927	30.7834	31.5359
ENSCAFG00000010095	ENSCAFT00000016053	ATP6V1B2	protein_coding	protein_coding	ATPase H+ transporting V1 subunit B2 [Source:VGNC Symbol;Acc:VGNC:38277]	0.4541	1896	GO:0046034; GO:1902600; GO:0006811	GO:0005524	GO:0033180; GO:0043231	TRUE	0.567317	0.00127441	0.0499297	25	36834196	36858819	24624	-	1769.03	1576.69	1170.52	4506.8	2208.16	1757.28	1448.15	1645.27	1637.56	1906.16	1921.06	1823.49	1979.09	2427.33	1418.14	1696.12	1507.9	2336.32	3254.7	3258.32	1749.59	1862.39	70.3015	53.4288	50.5128	67.2977	57.2992	43.0874	37.5817	49.7084
ENSCAFG00000018701	ENSCAFT00000029694		protein_coding	protein_coding		0.5485	1185	GO:0055114; GO:0006096	GO:0016620; GO:0051287; GO:0016491; GO:0004365	GO:0005829	TRUE	0.5672	0.00479187	0.085065	21	36444124	36445308	1185	-	8618.51	8567.03	6169.1	20330.9	12219.1	8836.57	7254.14	8961.55	7813.82	8472.13	9346.08	8510.13	7414.46	14354.2	5808.3	11045	10477.7	15253.3	17665.7	19734	11531.3	9772.46	548.003	464.493	425.956	485.745	507.315	346.667	301.21	433.208
ENSCAFG00000008168	ENSCAFT00000012989	TIGD4	protein_coding	protein_coding	tigger transposable element derived 4 [Source:VGNC Symbol;Acc:VGNC:47371]	0.388	1536		GO:0003677; GO:0003676	GO:0005634	TRUE	0.565575	0.0169591	0.141686	15	50609141	50610676	1536	-	212.907	218.821	212.01	582.041	572.045	132.876	340	175.12	274.752	607.733	444.298	325.365	498.657	516.673	152.838	246.179	317.042	352.019	302.452	218.602	282.165	385.844	10.444	9.15304	11.2934	10.7283	18.323	4.02163	10.8915	6.53097
ENSCAFG00000009243	ENSCAFT00000061886; ENSCAFT00000039415; ENSCAFT00000014699	SLC38A4	protein_coding	protein_coding	solute carrier family 38 member 4 [Source:VGNC Symbol;Acc:VGNC:46395]	0.4354	2387	GO:0003333	GO:0015171	GO:0016020; GO:0016021; GO:0005887	TRUE	0.565042	0.256181	0.512052	27	7685660	7770363	84704	+	381.784	277.026	599.206	937.287	711.491	902.448	245.071	900.104	913.851	2104.89	434.989	1174.58	433.897	713.311	3510.27	1253.19	949.561	6307	1315.53	1343.83	2744.45	373.368	12.0513	7.45651	20.5393	11.1171	14.6647	17.5759	5.05173	21.6009
ENSCAFG00000013511	ENSCAFT00000021436; ENSCAFT00000091772	REXO2	protein_coding	protein_coding	RNA exonuclease 2 [Source:VGNC Symbol;Acc:VGNC:45490]	0.5283	1057	GO:0090305; GO:0090503; GO:0006139	GO:0000175; GO:0003676; GO:0008408	GO:0005739; GO:0005634; GO:0005730; GO:0005925	TRUE	0.564912	0.00684404	0.0958752	5	18919286	18930378	11093	-	278.117	238.714	270.033	644.26	403.284	556.971	394.245	215.477	465.885	827.675	425.68	822.022	622.997	383.723	513.636	337.285	314.699	655.844	434.941	492.429	256.435	421.487	19.8254	14.5101	20.9028	17.2566	18.7712	24.4965	18.3524	11.6777
ENSCAFG00000041774	ENSCAFT00000071557		protein_coding	protein_coding		0.3921	3828				TRUE	0.564885	0.269123	0.524275	34	35712162	35715989	3828	+	13.8797	8.56806	0.22068	27.3721	83.7111	5.88928	12.3821	48.4411	46.6976	0	7.54414	37.7296	19.7831	17.3169	24.2241	15.7811	1.52126e-115	13.5822	0	31.4453	0	42.4167	0.273198	0.143806	0.00471685	0.202444	1.07589	0.0715216	0.159156	0.724893
ENSCAFG00000028821	ENSCAFT00000047870	MINPP1	protein_coding	protein_coding	multiple inositol-polyphosphate phosphatase 1 [Source:VGNC Symbol;Acc:VGNC:59061]	0.4324	895	GO:0016311	GO:0003993; GO:0034417; GO:0052745		TRUE	0.564822	0.123033	0.351293	26	37586727	37626618	39892	+	720.095	878.968	826.838	2797.81	1808.04	1935.56	1567.29	1185.49	2133.31	5824.59	2862.97	3890.78	4248.3	1324.72	3648.07	1501.3	972.21	5525.44	835.087	1501.45	1290.75	1975.56	60.6227	63.0983	75.5891	88.5045	99.39	100.538	86.1646	75.8761
ENSCAFG00000023471	ENSCAFT00000036091	RPS27A	protein_coding	protein_coding	ribosomal protein S27a [Source:VGNC Symbol;Acc:VGNC:54540]	0.465	572	GO:0006412; GO:0016567; GO:0019941	GO:0003735; GO:0005515; GO:0046872; GO:0031625; GO:0031386	GO:0005840; GO:0005634; GO:0005737; GO:0022627; GO:0022626	TRUE	0.564339	0.0363975	0.193867	10	56132894	56135327	2434	+	917.953	713.195	946.217	1215.26	1407.93	1701.92	2012.87	730.028	2360.28	2023.83	2182.56	2928.28	1475.25	1676.6	3292.28	2014.02	2129.49	3182.84	3923.83	2261.95	831.057	1705.55	120.919	80.1086	135.349	60.1511	121.099	138.322	173.149	73.1098
ENSCAFG00000005937	ENSCAFT00000009592	CATSPERG	protein_coding	protein_coding	cation channel sperm associated auxiliary subunit gamma [Source:VGNC Symbol;Acc:VGNC:38750]	0.5426	3736			GO:0097228; GO:0036128; GO:0016020; GO:0016021; GO:0031514	TRUE	0.564033	0.069537	0.263618	1	114637545	114661313	23769	-	329.393	302.076	333.079	300.052	419.13	831.581	712.934	233.494	506.699	993.595	156.562	250.141	314.737	761.873	333.237	226.795	204.594	479.835	302.452	92.0428	271.873	336.834	6.64319	5.1949	7.2946	2.27384	5.51949	10.3477	9.38954	3.58014
ENSCAFG00000004615	ENSCAFT00000007431; ENSCAFT00000037131	APOC1	protein_coding	protein_coding	apolipoprotein C1 [Source:VGNC Symbol;Acc:VGNC:37999]	0.5791	505	GO:0042157; GO:0006641; GO:0008203		GO:0005576	FALSE	0.564018	0.332078		1	110520198	110631412	111215	-	6.13084	89.8859	2.7896	17.0599	6.33845	22.146	12.5926	7.2066	5.97288	266.245	17.7719	13.5946	42.7421	8.75716	20.0443	35.8607	0.780891	35.6211	9.36797	2.30107	10.2917	6.23766	0.914739	11.4358	0.451973	0.956433	0.617516	2.03869	1.22694	0.817468
ENSCAFG00000006065	ENSCAFT00000009809	PRNP	protein_coding	protein_coding	prion protein [Source:VGNC Symbol;Acc:VGNC:45004]	0.5139	1405	GO:0051260; GO:0010951; GO:0001933; GO:0006979; GO:0007611; GO:0010942; GO:0031648; GO:0032147; GO:0032689; GO:0032700; GO:0032703; GO:0032880; GO:0035584; GO:0035690; GO:0043066; GO:0043433; GO:0043525; GO:0046007; GO:0050730; GO:0050731; GO:0050860; GO:0061098; GO:0070885; GO:0071280; GO:0090314; GO:0090647; GO:1900449; GO:1901216; GO:1901379; GO:1902430; GO:1902938; GO:1902951; GO:1902992; GO:…	GO:0001540; GO:0002020; GO:0005507; GO:0005539; GO:0008017; GO:0015631; GO:0019828; GO:0031802; GO:0038023; GO:0042802; GO:0044877; GO:1903135; GO:1903136	GO:0016020; GO:0016021; GO:0005886; GO:0005794; GO:0031225; GO:0005783; GO:0005829; GO:0009986; GO:0016234; GO:0030425; GO:0031965; GO:0043195; GO:0043231; GO:0045121	TRUE	0.563988	0.028097	0.171394	24	16846207	16859815	13609	-	646.525	511.319	473.117	2663.34	767.744	341.048	601.538	631.298	779.461	738.926	1063.78	613.571	861.317	1097.83	571.264	671.662	748.875	410.689	1149.58	1143.63	738.431	799.312	34.6719	23.3821	27.552	53.6686	26.8842	11.2846	21.0663	25.7389
ENSCAFG00000000646	ENSCAFT00000000995		protein_coding	protein_coding		0.5087	462			GO:0005737; GO:0005634; GO:0016607	TRUE	0.563868	0.31603	0.570215	13	4483690	4484151	462	-	0	7.76262	0	73.884	80.385	111.188	82.389	27.8121	86.0975	80.7388	76.3745	0	64.9747	65.446	17.196	66.9966	22.3168	20.9325	111.045	64.2648	54.5445	55.9266	0	1.07953	0	4.52771	8.56032	11.1883	8.77462	3.44844
ENSCAFG00000010440	ENSCAFT00000038843	GMNN	protein_coding	protein_coding	geminin DNA replication inhibitor [Source:VGNC Symbol;Acc:VGNC:41291]	0.388	848	GO:0008156; GO:0045786; GO:0006275; GO:0009887; GO:0035563; GO:0045892; GO:0065003; GO:0071163; GO:2000104	GO:0003682; GO:0003714; GO:0042826; GO:0070491	GO:0005634; GO:0005654; GO:0005737; GO:0005829	TRUE	0.563253	0.0110551	0.118151	35	22798386	22805959	7574	+	37.8997	33.1547	76.993	81.2851	72.8921	58.6868	63.9316	30.2677	74.661	55.95	66.0099	101.507	36.266	78.8145	127.783	52.3373	68.7184	157.151	119.107	78.2364	34.3057	63.2677	3.36751	2.51198	7.42878	2.71384	4.22904	3.2173	3.70955	2.04463
ENSCAFG00000023589	ENSCAFT00000036351		protein_coding	protein_coding		0.5757	1348	GO:0016553; GO:0045087; GO:0002376; GO:0051607; GO:0009972; GO:0080111; GO:0016554; GO:0010529; GO:0045869; GO:0070383	GO:0004126; GO:0016787; GO:0008270; GO:0003824; GO:0046872; GO:0003723; GO:0047844	GO:0005737; GO:0005634; GO:0000932	FALSE	0.562436	0.00779187		10	25917715	25919484	1770	+	0	1.2502	0	8.02815	0	2.2146	6.24701	1.43986	0.553398	0	0.846281	10.9572	4.05197	11.6174	0	7.68559	0	4.1907	5.59954	18.4434	0	0	0	0.0595876	0	0.168615	0	0.0763751	0.228026	0.0611876
[truncated: 19,496 more rows]
[truncated: 15 more columns]

## Sheet: Table S3
Supplementary Table S3. Transcriptome Analysis: Infnorm over Uninfected controls (UC)
[truncated: 20,258 more rows]
[truncated: 15 more columns]

## Sheet: Table S4
Supplementary Table S4. Transcriptome Analysis: Infhypo over Uninfected controls (UC)
[truncated: 20,258 more rows]
[truncated: 15 more columns]

## Sheet: Table S5
Supplementary Table S5. Transcriptome Analysis: Infhypo over Infnorm
[truncated: 20,258 more rows]
[truncated: 15 more columns]

[truncated: 3 more sheets: Table S6, Table S7, Table S8]
